# Supplementary material for: Increasing tropical cyclone intensity in the western North Pacific partly driven by warming Tibetan Plateau
Source: Nat Commun. 2024 Jan 5;15:310. doi: 10.1038/s41467-023-44403-8 (PMC10770404; doi:10.1038/s41467-023-44403-8)
Supplement: Supplementary file 3 — Source Data [file 41467_2023_44403_MOESM3_ESM.zip]

Archive with 71 entries (70 files):
- 424358_2_data_set_8359531_s4rzm7/Figure and Table data/
- 424358_2_data_set_8359531_s4rzm7/Figure and Table data/Fig1_ORG.nc
- 424358_2_data_set_8359531_s4rzm7/Figure and Table data/Fig1a.nc
- 424358_2_data_set_8359531_s4rzm7/Figure and Table data/Fig1b.nc
- 424358_2_data_set_8359531_s4rzm7/Figure and Table data/Fig1c.nc
- 424358_2_data_set_8359531_s4rzm7/Figure and Table data/Fig1d.nc
- 424358_2_data_set_8359531_s4rzm7/Figure and Table data/Fig1e.nc
- 424358_2_data_set_8359531_s4rzm7/Figure and Table data/Fig1f.nc
- 424358_2_data_set_8359531_s4rzm7/Figure and Table data/Fig1g.txt
- 424358_2_data_set_8359531_s4rzm7/Figure and Table data/Fig2a.txt
- 424358_2_data_set_8359531_s4rzm7/Figure and Table data/Fig2b.txt
- 424358_2_data_set_8359531_s4rzm7/Figure and Table data/Fig2c.txt
- 424358_2_data_set_8359531_s4rzm7/Figure and Table data/Fig2d.txt
- 424358_2_data_set_8359531_s4rzm7/Figure and Table data/Fig3a.txt
- 424358_2_data_set_8359531_s4rzm7/Figure and Table data/Fig3b.nc
- 424358_2_data_set_8359531_s4rzm7/Figure and Table data/Fig3c.nc
- 424358_2_data_set_8359531_s4rzm7/Figure and Table data/Fig3d.nc
- 424358_2_data_set_8359531_s4rzm7/Figure and Table data/Fig3e.nc
- 424358_2_data_set_8359531_s4rzm7/Figure and Table data/Fig3e_topography.nc
- 424358_2_data_set_8359531_s4rzm7/Figure and Table data/Fig4a.nc
- 424358_2_data_set_8359531_s4rzm7/Figure and Table data/Fig4b.nc
- 424358_2_data_set_8359531_s4rzm7/Figure and Table data/Fig4c.nc
- 424358_2_data_set_8359531_s4rzm7/Figure and Table data/Fig5_Model_oro.nc
- 424358_2_data_set_8359531_s4rzm7/Figure and Table data/Fig5a.nc
- 424358_2_data_set_8359531_s4rzm7/Figure and Table data/Fig5b.nc
- 424358_2_data_set_8359531_s4rzm7/Figure and Table data/Fig5c.nc
- 424358_2_data_set_8359531_s4rzm7/Figure and Table data/Fig5d.nc
- 424358_2_data_set_8359531_s4rzm7/Figure and Table data/Fig5e.nc
- 424358_2_data_set_8359531_s4rzm7/Figure and Table data/Fig5f.nc
- 424358_2_data_set_8359531_s4rzm7/Figure and Table data/Fig5g.nc
- 424358_2_data_set_8359531_s4rzm7/Figure and Table data/FigS1a.txt
- 424358_2_data_set_8359531_s4rzm7/Figure and Table data/FigS1b.txt
- 424358_2_data_set_8359531_s4rzm7/Figure and Table data/FigS1c.txt
- 424358_2_data_set_8359531_s4rzm7/Figure and Table data/FigS2ab.nc
- 424358_2_data_set_8359531_s4rzm7/Figure and Table data/Figs2c.nc
- 424358_2_data_set_8359531_s4rzm7/Figure and Table data/FigS3a.nc
- 424358_2_data_set_8359531_s4rzm7/Figure and Table data/FigS3b.nc
- 424358_2_data_set_8359531_s4rzm7/Figure and Table data/FigS3c.nc
- 424358_2_data_set_8359531_s4rzm7/Figure and Table data/FigS3d.nc
- 424358_2_data_set_8359531_s4rzm7/Figure and Table data/FigS3e.nc
- 424358_2_data_set_8359531_s4rzm7/Figure and Table data/FigS3f.txt
- 424358_2_data_set_8359531_s4rzm7/Figure and Table data/FigS4a.nc
- 424358_2_data_set_8359531_s4rzm7/Figure and Table data/FigS4b.nc
- 424358_2_data_set_8359531_s4rzm7/Figure and Table data/FigS4c.nc
- 424358_2_data_set_8359531_s4rzm7/Figure and Table data/FigS4d.nc
- 424358_2_data_set_8359531_s4rzm7/Figure and Table data/FigS5a.nc
- 424358_2_data_set_8359531_s4rzm7/Figure and Table data/FigS5b.nc
- 424358_2_data_set_8359531_s4rzm7/Figure and Table data/FigS5c.nc
- 424358_2_data_set_8359531_s4rzm7/Figure and Table data/FigS5d.nc
- 424358_2_data_set_8359531_s4rzm7/Figure and Table data/FigS5e.nc
- 424358_2_data_set_8359531_s4rzm7/Figure and Table data/FigS6a.nc
- 424358_2_data_set_8359531_s4rzm7/Figure and Table data/Figs6b.nc
- 424358_2_data_set_8359531_s4rzm7/Figure and Table data/Figs6c.nc
- 424358_2_data_set_8359531_s4rzm7/Figure and Table data/Figs6d.nc
- 424358_2_data_set_8359531_s4rzm7/Figure and Table data/Figs6e.nc
- 424358_2_data_set_8359531_s4rzm7/Figure and Table data/Figs6f.nc
- 424358_2_data_set_8359531_s4rzm7/Figure and Table data/Figs6g.nc
- 424358_2_data_set_8359531_s4rzm7/Figure and Table data/FigS7a.nc
- 424358_2_data_set_8359531_s4rzm7/Figure and Table data/FigS7b.txt
- 424358_2_data_set_8359531_s4rzm7/Figure and Table data/FigS8a.txt
- 424358_2_data_set_8359531_s4rzm7/Figure and Table data/FigS8b.nc
- 424358_2_data_set_8359531_s4rzm7/Figure and Table data/FigS8c.txt
- 424358_2_data_set_8359531_s4rzm7/Figure and Table data/FigS8d.xlsx
- 424358_2_data_set_8359531_s4rzm7/Figure and Table data/Supplementary Table 1_Detrended_TPSP_1988_2018
- 424358_2_data_set_8359531_s4rzm7/Figure and Table data/Supplementary Table 1_MPI_1988_2018.txt
- 424358_2_data_set_8359531_s4rzm7/Figure and Table data/Supplementary Table 1_OHC_1988_2018.txt
- 424358_2_data_set_8359531_s4rzm7/Figure and Table data/Supplementary Table 1_Original_TPSP_1988_2018
- 424358_2_data_set_8359531_s4rzm7/Figure and Table data/Supplementary Table 1_Smoothed_TPSP_1989_2017
- 424358_2_data_set_8359531_s4rzm7/Figure and Table data/Supplementary Table 1_SST_1988_2018.txt
- 424358_2_data_set_8359531_s4rzm7/Figure and Table data/Supplementary Table 1_TC_intensity_1988_2018.txt
- 424358_2_data_set_8359531_s4rzm7/Figure and Table data/Supplementary Table 1_VWS_1988_2018.txt
