# Supplementary material for: Increasing tropical cyclone intensity in the western North Pacific partly driven by warming Tibetan Plateau
Source: Nat Commun. 2024 Jan 5;15:310. doi: 10.1038/s41467-023-44403-8 (PMC10770404; doi:10.1038/s41467-023-44403-8)
Supplement: Supplementary file 3 — Source Data [file 41467_2023_44403_MOESM3_ESM.zip › 424358_2_data_set_8359531_s4rzm7/Figure and Table data/Fig1g.txt]

Jan -7.47786e-06
Feb -7.72016e-06
Mar -7.4023e-06
Apr  -6.11826e-06
May  -3.87677e-06
Jun  -3.43146e-06
Jul    9.51966e-07
Aug   3.81866e-06
Sep   3.89474e-06
Oct   1.70496e-06
Nov   -2.87551e-06
Dec   -5.63926e-06
