# Supplementary material for: Increasing tropical cyclone intensity in the western North Pacific partly driven by warming Tibetan Plateau
Source: Nat Commun. 2024 Jan 5;15:310. doi: 10.1038/s41467-023-44403-8 (PMC10770404; doi:10.1038/s41467-023-44403-8)
Supplement: Supplementary file 3 — Source Data [file 41467_2023_44403_MOESM3_ESM.zip › 424358_2_data_set_8359531_s4rzm7/Figure and Table data/Fig2a.txt]

NA NA NA NA NA NA NA NA NA NA NA NA NA NA          NA          NA          NA          NA          NA           NA          NA           NA          NA          NA          NA           NA          NA          NA          NA           NA           NA           NA          NA          NA            NA          NA          NA          NA           NA          NA          NA          NA          NA          NA          NA           NA          NA            NA           NA          NA          NA          NA           NA           NA          NA           NA           NA           NA           NA          NA           NA           NA          NA          NA          NA           NA          NA          NA          NA          NA           NA          NA           NA           NA          NA          NA           NA          NA          NA          NA           NA          NA           NA           NA          NA           NA           NA        NA        NA        NA        NA         NA          NA NA NA NA NA NA NA NA NA
NA NA NA NA NA NA NA NA NA NA NA NA NA NA          NA          NA          NA          NA          NA           NA          NA           NA          NA          NA          NA           NA          NA          NA          NA           NA           NA           NA          NA          NA            NA          NA          NA          NA           NA          NA          NA          NA          NA          NA          NA           NA          NA            NA           NA          NA          NA          NA           NA           NA          NA           NA           NA           NA           NA          NA           NA           NA          NA          NA          NA           NA          NA          NA          NA          NA           NA          NA           NA           NA          NA          NA           NA          NA          NA          NA           NA          NA           NA           NA          NA           NA           NA        NA        NA        NA        NA         NA          NA NA NA NA NA NA NA NA NA
NA NA NA NA NA NA NA NA NA NA NA NA NA NA          NA          NA          NA          NA          NA           NA          NA           NA          NA          NA          NA           NA          NA          NA          NA           NA           NA           NA          NA          NA            NA          NA          NA          NA           NA          NA          NA          NA          NA          NA          NA           NA          NA            NA           NA          NA          NA          NA           NA           NA          NA           NA           NA           NA           NA          NA           NA           NA          NA          NA          NA           NA          NA          NA          NA          NA           NA          NA           NA           NA          NA          NA           NA          NA          NA          NA           NA          NA           NA           NA          NA           NA           NA        NA        NA        NA        NA         NA          NA NA NA NA NA NA NA NA NA
NA NA NA NA NA NA NA NA NA NA NA NA NA NA          NA          NA          NA          NA          NA           NA          NA           NA          NA          NA          NA           NA          NA          NA          NA           NA           NA           NA          NA          NA            NA          NA          NA          NA           NA          NA          NA          NA          NA          NA          NA           NA          NA            NA           NA          NA          NA          NA           NA           NA          NA           NA           NA           NA           NA          NA           NA           NA          NA          NA          NA           NA          NA          NA          NA          NA           NA          NA           NA           NA          NA          NA           NA          NA          NA          NA           NA          NA           NA           NA          NA           NA           NA        NA        NA        NA        NA         NA          NA NA NA NA NA NA NA NA NA
NA NA NA NA NA NA NA NA NA NA NA NA NA NA          NA          NA          NA          NA          NA           NA          NA           NA          NA          NA          NA           NA          NA          NA          NA           NA           NA           NA          NA          NA            NA          NA          NA          NA           NA          NA          NA          NA          NA          NA          NA           NA          NA            NA           NA          NA          NA          NA           NA           NA          NA           NA           NA           NA           NA          NA           NA           NA          NA          NA          NA           NA          NA          NA          NA          NA           NA          NA           NA           NA          NA          NA           NA          NA          NA          NA           NA          NA           NA           NA          NA           NA           NA        NA        NA        NA        NA         NA          NA NA NA NA NA NA NA NA NA
NA NA NA NA NA NA NA NA NA NA NA NA NA NA          NA          NA          NA          NA          NA           NA          NA           NA          NA          NA          NA           NA          NA          NA          NA           NA           NA           NA          NA          NA            NA          NA  0.62001181  0.30965071  0.047622208          NA          NA          NA          NA          NA          NA           NA          NA            NA           NA          NA          NA          NA           NA           NA          NA           NA           NA           NA           NA          NA           NA           NA          NA          NA          NA           NA          NA          NA          NA          NA           NA          NA           NA           NA          NA          NA           NA          NA          NA          NA           NA          NA           NA           NA          NA           NA           NA        NA        NA        NA        NA         NA          NA NA NA NA NA NA NA NA NA
NA NA NA NA NA NA NA NA NA NA NA NA NA NA          NA          NA          NA          NA          NA           NA          NA           NA          NA          NA          NA           NA          NA          NA          NA           NA           NA           NA          NA          NA            NA  0.61270795  0.44955284  0.17244242 -0.084261134 -0.25553906 -0.29532877 -0.11789316 -0.07761204 -0.04037957 -0.07300004 -0.103792908 -0.10379603            NA           NA          NA          NA          NA           NA           NA          NA           NA           NA           NA           NA          NA           NA           NA          NA          NA          NA           NA          NA          NA          NA          NA           NA          NA           NA           NA          NA          NA           NA          NA          NA          NA           NA          NA           NA           NA          NA           NA           NA        NA        NA        NA        NA         NA          NA NA NA NA NA NA NA NA NA
NA NA NA NA NA NA NA NA NA NA NA NA NA NA          NA          NA          NA          NA          NA           NA          NA           NA          NA          NA          NA           NA          NA          NA          NA           NA           NA           NA          NA          NA            NA  0.52273168  0.38434816  0.14891777 -0.160634766 -0.33366551 -0.36556973 -0.21833791 -0.17938555 -0.06682856 -0.01718118  0.053793573  0.11549137            NA           NA          NA          NA          NA           NA           NA          NA           NA           NA           NA           NA          NA           NA           NA          NA          NA          NA           NA          NA          NA          NA          NA           NA          NA           NA           NA          NA          NA           NA          NA          NA          NA           NA          NA           NA           NA          NA           NA           NA        NA        NA        NA        NA         NA          NA NA NA NA NA NA NA NA NA
NA NA NA NA NA NA NA NA NA NA NA NA NA NA          NA          NA          NA          NA          NA           NA          NA           NA          NA          NA          NA           NA          NA          NA          NA           NA           NA           NA          NA          NA  0.4137766169  0.52432102  0.41639694  0.13164152 -0.162307222 -0.31692716 -0.29050283 -0.27334786 -0.19685630 -0.13442279 -0.07662250  0.038865046  0.26173888  4.263371e-01           NA          NA          NA          NA           NA           NA          NA           NA           NA           NA           NA          NA           NA           NA          NA          NA          NA           NA          NA          NA          NA          NA           NA          NA           NA           NA          NA          NA           NA          NA          NA          NA           NA          NA           NA           NA          NA           NA           NA        NA        NA        NA        NA         NA          NA NA NA NA NA NA NA NA NA
NA NA NA NA NA NA NA NA NA NA NA NA NA NA          NA          NA          NA          NA          NA           NA          NA           NA          NA          NA          NA           NA          NA          NA          NA           NA           NA           NA          NA -0.11598178  0.3410490554  0.53589598  0.46663824  0.19181713 -0.100777945 -0.21440775 -0.18544230 -0.22219683 -0.16749709 -0.22338760 -0.16316474 -0.009195234  0.20603945  3.626664e-01  0.378914718          NA          NA          NA           NA           NA          NA           NA           NA           NA           NA          NA           NA           NA          NA          NA          NA           NA          NA          NA          NA          NA           NA          NA           NA           NA          NA          NA           NA          NA          NA          NA           NA          NA           NA           NA          NA           NA           NA        NA        NA        NA        NA         NA          NA NA NA NA NA NA NA NA NA
NA NA NA NA NA NA NA NA NA NA NA NA NA NA          NA          NA          NA          NA          NA           NA          NA           NA          NA          NA          NA           NA          NA          NA          NA           NA           NA           NA          NA -0.15308423  0.3607387632  0.62559686  0.54046721  0.25784830 -0.069212654 -0.17485141 -0.13745392 -0.14953190 -0.15065361 -0.18406787 -0.11007957 -0.023915829  0.16477568  3.505236e-01  0.489578099  0.39589124          NA          NA           NA           NA          NA           NA           NA           NA           NA          NA           NA           NA          NA          NA          NA           NA          NA          NA          NA          NA           NA          NA           NA           NA          NA          NA           NA          NA          NA          NA           NA          NA           NA           NA          NA           NA           NA        NA        NA        NA        NA         NA          NA NA NA NA NA NA NA NA NA
NA NA NA NA NA NA NA NA NA NA NA NA NA NA          NA          NA          NA          NA          NA           NA          NA           NA          NA          NA          NA           NA          NA          NA          NA           NA           NA           NA -0.16751744  0.08050577  0.5483297023  0.79935229  0.68698573  0.34214350  0.036171317 -0.22390916 -0.10475528 -0.07282812 -0.02425985  0.04678586  0.03783102  0.105208410  0.23236545  3.523850e-01  0.411403399  0.41001524  0.40479688          NA           NA           NA          NA           NA           NA           NA           NA          NA           NA           NA          NA          NA          NA           NA          NA          NA          NA          NA           NA          NA           NA           NA          NA          NA           NA          NA          NA          NA           NA          NA           NA           NA          NA           NA           NA        NA        NA        NA        NA         NA          NA NA NA NA NA NA NA NA NA
NA NA NA NA NA NA NA NA NA NA NA NA NA NA          NA          NA          NA          NA          NA           NA          NA           NA          NA          NA          NA           NA          NA          NA          NA           NA           NA           NA  0.10633565  0.38646430  0.7887662092  0.94464918  0.76016263  0.41641056 -0.006163709 -0.19541058 -0.24288763 -0.07678239  0.11291385  0.24997005  0.34206360  0.345556741  0.36116360  4.023778e-01  0.286595580  0.25656368  0.25089808  0.40016969           NA           NA          NA           NA           NA           NA           NA          NA           NA           NA          NA          NA          NA           NA          NA          NA          NA          NA           NA          NA           NA           NA          NA          NA           NA          NA          NA          NA           NA          NA           NA           NA          NA           NA           NA        NA        NA        NA        NA         NA          NA NA NA NA NA NA NA NA NA
NA NA NA NA NA NA NA NA NA NA NA NA NA NA          NA          NA          NA          NA          NA           NA          NA           NA          NA          NA          NA           NA          NA          NA          NA           NA           NA  0.433506985  0.44051802  0.67467665  0.9274668100  0.99211843  0.66297463  0.20415493 -0.164316945 -0.50197752 -0.32137021  0.02731631  0.26311251  0.44370110  0.54438038  0.604131883  0.45341590  3.808879e-01  0.315287236  0.11695829  0.19304095  0.29465128  0.648467642           NA          NA           NA           NA           NA           NA          NA           NA           NA          NA          NA          NA           NA          NA          NA          NA          NA           NA          NA           NA           NA          NA          NA           NA          NA          NA          NA           NA          NA           NA           NA          NA           NA           NA        NA        NA        NA        NA         NA          NA NA NA NA NA NA NA NA NA
NA NA NA NA NA NA NA NA NA NA NA NA NA NA          NA          NA          NA          NA          NA           NA          NA           NA          NA          NA          NA           NA          NA          NA          NA           NA  1.033235702  0.796582160  0.73211848  0.86795931  0.9946906688  1.02626497  0.64412489 -0.03802035 -0.384445529 -0.89645928 -0.61119665 -0.02031483  0.36506694  0.78120811  0.85639583  0.833073664  0.64464426  4.672781e-01  0.259063518  0.14454710  0.17109235  0.42626856  0.634482022  0.751478245          NA           NA           NA           NA           NA          NA           NA           NA          NA          NA          NA           NA          NA          NA          NA          NA           NA          NA           NA           NA          NA          NA           NA          NA          NA          NA           NA          NA           NA           NA          NA           NA           NA        NA        NA        NA        NA         NA          NA NA NA NA NA NA NA NA NA
NA NA NA NA NA NA NA NA NA NA NA NA NA NA          NA          NA          NA          NA          NA           NA          NA           NA          NA          NA          NA           NA          NA          NA          NA           NA  1.082554778  0.939386455  0.99265914  1.07513636  1.1002916745  1.00185339  0.39756103 -0.65696150 -1.183999989 -1.45904035 -1.03456296 -0.16174988  0.67614041  1.20511950  1.41430050  1.220490549  0.85916261  5.465595e-01  0.364009792  0.32272241  0.45657201  0.63223305  0.808821615  0.844529887          NA           NA           NA           NA           NA          NA           NA           NA          NA          NA          NA           NA          NA          NA          NA          NA           NA          NA           NA           NA          NA          NA           NA          NA          NA          NA           NA          NA           NA           NA          NA           NA           NA        NA        NA        NA        NA         NA          NA NA NA NA NA NA NA NA NA
NA NA NA NA NA NA NA NA NA NA NA NA NA NA          NA          NA          NA          NA          NA           NA          NA           NA          NA          NA          NA           NA          NA          NA          NA  0.983399900  0.909882430  0.915724308  1.05305186  1.18886761  1.2305054336  0.73888995 -0.09904535 -1.04642408 -2.078947724 -2.15307396 -1.63361219 -0.49819059  0.74234913  1.55662957  1.73406691  1.519506790  1.10045282  7.610990e-01  0.625890744  0.64235300  0.78403805  0.98343942  1.457749354  1.673858510  1.41672385           NA           NA           NA           NA          NA           NA           NA          NA          NA          NA           NA          NA          NA          NA          NA           NA          NA           NA           NA          NA          NA           NA          NA          NA          NA           NA          NA           NA           NA          NA           NA           NA        NA        NA        NA        NA         NA          NA NA NA NA NA NA NA NA NA
NA NA NA NA NA NA NA NA NA NA NA NA NA NA          NA          NA          NA          NA          NA           NA          NA           NA          NA          NA          NA           NA          NA          NA  0.77389585  0.672514467  0.754466019  0.849044687  1.04709174  1.20272642  1.3063876107  0.85970036 -0.56180077 -1.47185933 -2.932066474 -2.70306557 -1.82396646 -0.58412439  0.74345791  1.77584428  2.04401389  1.679513467  1.24295043  9.317850e-01  0.861204728  1.00797200  1.17915689  1.64320818  1.947659538  2.282845504  1.99250678  1.845152684           NA           NA           NA          NA           NA           NA          NA          NA          NA           NA          NA          NA          NA          NA           NA          NA           NA           NA          NA          NA           NA          NA          NA          NA           NA          NA           NA           NA          NA           NA           NA        NA        NA        NA        NA         NA          NA NA NA NA NA NA NA NA NA
NA NA NA NA NA NA NA NA NA NA NA NA NA NA          NA          NA          NA          NA          NA           NA          NA           NA          NA          NA          NA           NA          NA          NA  0.33186767  0.365571351  0.476351764  0.764216320  1.04313521  1.20649896  1.2732851496  0.53079635 -0.41760484 -2.43777704 -3.043735380 -2.61994794 -1.98663093 -0.44719980  0.74175586  1.69766941  1.85999113  1.602672979  1.30708692  1.123352e+00  1.124599147  1.32275625  1.61144199  1.99404957  2.332256631  2.140081900  1.72649306  1.745110374  1.709872631           NA           NA          NA           NA           NA          NA          NA          NA           NA          NA          NA          NA          NA           NA          NA           NA           NA          NA          NA           NA          NA          NA          NA           NA          NA           NA           NA          NA           NA           NA        NA        NA        NA        NA         NA          NA NA NA NA NA NA NA NA NA
NA NA NA NA NA NA NA NA NA NA NA NA NA NA          NA          NA          NA          NA          NA           NA          NA           NA          NA          NA          NA           NA          NA  0.27435869  0.12639949  0.165041439  0.340790945  0.590610544  0.88332091  0.94482177  0.8777503872  0.35072357 -0.80829917 -2.26659380 -2.969635915 -2.47002945 -1.61525750 -0.30508534  0.88229094  1.56296829  1.86086652  1.724042650  1.32354330  1.245376e+00  1.321246056  1.50214789  1.70006076  1.90284542  1.618823387  1.679899962  1.63240939  1.555836462  1.630617311  1.355427719           NA          NA           NA           NA          NA          NA          NA           NA          NA          NA          NA          NA           NA          NA           NA           NA          NA          NA           NA          NA          NA          NA           NA          NA           NA           NA          NA           NA           NA        NA        NA        NA        NA         NA          NA NA NA NA NA NA NA NA NA
NA NA NA NA NA NA NA NA NA NA NA NA NA NA          NA          NA          NA          NA          NA           NA          NA           NA          NA          NA          NA           NA          NA  0.01070263  0.01831991  0.178347009  0.304074827  0.488146147  0.59035107  0.55850305  0.4060698274 -0.20503609 -1.25201610 -2.08207232 -1.815247474 -1.25234791 -0.63999616  0.26747889  0.67833199  1.21117447  1.56954189  1.480824682  1.33994115  1.218377e+00  1.192773502  1.35750113  1.52635284  1.64980780  1.899684952  1.878917027  1.86293311  1.984142213  1.511502329  1.264332847  1.298951582          NA           NA           NA          NA          NA          NA           NA          NA          NA          NA          NA           NA          NA           NA           NA          NA          NA           NA          NA          NA          NA           NA          NA           NA           NA          NA           NA           NA        NA        NA        NA        NA         NA          NA NA NA NA NA NA NA NA NA
NA NA NA NA NA NA NA NA NA NA NA NA NA NA          NA          NA          NA          NA          NA           NA          NA           NA          NA          NA          NA           NA  0.44262547  0.25252985  0.20409213  0.330252523  0.415823857  0.483436544  0.41677933  0.25513128 -0.1627755409 -1.05701946 -1.73388868 -1.63941526 -0.599798569  0.10228553  0.57846895  0.72059632  0.70151791  0.84649962  0.92888908  1.182764984  1.25760454  1.171972e+00  1.034660998  0.95852849  1.01267130  1.27226599  1.529514888  1.804496660  1.68761976  1.436738913  1.461016199  1.225816242  0.819593678  0.68830373           NA           NA          NA          NA          NA           NA          NA          NA          NA          NA           NA          NA           NA           NA          NA          NA           NA          NA          NA          NA           NA          NA           NA           NA          NA           NA           NA        NA        NA        NA        NA         NA          NA NA NA NA NA NA NA NA NA
NA NA NA NA NA NA NA NA NA NA NA NA NA NA          NA          NA          NA          NA          NA           NA          NA           NA          NA          NA          NA  0.550642495  0.43391979  0.56626225  0.64760748  0.777469419  0.698635322  0.663831694  0.31779202 -0.07048014 -0.7245273346 -1.60825600 -1.72064243 -0.65620779  0.740440728  1.93639027  1.29145345  0.49155398  0.18304615  0.23402148  0.53563653  0.821681119  1.10886993  9.916673e-01  0.893361856  0.75575403  0.75096769  0.89349206  1.195538370  1.534507637  1.04903021  1.030027018  0.946576552  0.977838046  0.620910778  0.50746788           NA           NA          NA          NA          NA           NA          NA          NA          NA          NA           NA          NA           NA           NA          NA          NA           NA          NA          NA          NA           NA          NA           NA           NA          NA           NA           NA        NA        NA        NA        NA         NA          NA NA NA NA NA NA NA NA NA
NA NA NA NA NA NA NA NA NA NA NA NA NA NA          NA          NA          NA          NA          NA           NA          NA           NA          NA          NA          NA  0.238213497  0.35208079  0.74561574  0.99795319  1.137397664  1.059500594  0.829441516  0.30008332 -0.22050897 -0.9269080503 -1.71249750 -1.43839590  0.10128788  1.809768160  2.65738581  1.45905304  0.25773783 -0.55414184 -0.50190511  0.08610864  0.804314577  1.16662539  1.235450e+00  1.100871093  0.95051820  0.97255340  1.20293076  1.135764000  1.127665659  0.92686106  0.931707826  0.947074359  0.718454345  0.231243042 -0.02875197  0.041963269           NA          NA          NA          NA           NA          NA          NA          NA          NA           NA          NA           NA           NA          NA          NA           NA          NA          NA          NA           NA          NA           NA           NA          NA           NA           NA        NA        NA        NA        NA         NA          NA NA NA NA NA NA NA NA NA
NA NA NA NA NA NA NA NA NA NA NA NA NA NA          NA          NA          NA          NA          NA           NA          NA           NA          NA          NA -0.04910617  0.204311934  0.47966988  0.97107919  1.22158112  1.339012722  1.111876787  0.593827134  0.13685991 -0.35474589 -1.0011060862 -1.34902413 -0.53258016  0.92714455  2.892691491  2.48281729  1.14143756 -0.57486001 -1.25844634 -1.22991832 -0.12484205  0.872533841  1.40633313  1.523565e+00  1.381822199  1.21608607  1.16105158  1.24444997  1.208142756  1.038722638  0.90099069  0.821111763  0.698713034  0.024475162 -0.254069250 -0.16753852 -0.127709441  0.179578498          NA          NA          NA           NA          NA          NA          NA          NA           NA          NA           NA           NA          NA          NA           NA          NA          NA          NA           NA          NA           NA           NA          NA           NA           NA        NA        NA        NA        NA         NA          NA NA NA NA NA NA NA NA NA
NA NA NA NA NA NA NA NA NA NA NA NA NA NA          NA          NA          NA          NA          NA           NA          NA           NA          NA          NA -0.14606226  0.047549748  0.53102883  0.84134494  1.03823000  1.098042077  0.972220108  0.507927768  0.10916530 -0.43180535 -0.6600707616 -0.68420128  0.16579239  1.67027979  3.488059914  2.21411861  0.18013265 -1.41452401 -2.12621888 -1.47050944 -0.36135781  0.856474716  1.63702104  1.701360e+00  1.615540257  1.52572614  1.67000075  1.74063283  1.386257974  1.343458265  0.95737269  0.490285169  0.140418293 -0.211220814 -0.472279106 -0.37441862 -0.513946990 -0.452561245 -0.05731632          NA          NA           NA          NA          NA          NA          NA           NA          NA           NA           NA          NA          NA           NA          NA          NA          NA           NA          NA           NA           NA          NA           NA           NA        NA        NA        NA        NA         NA          NA NA NA NA NA NA NA NA NA
NA NA NA NA NA NA NA NA NA NA NA NA NA NA          NA          NA          NA          NA          NA           NA          NA           NA          NA -0.99847070 -0.36520093  0.051944018  0.38291925  0.51692489  0.61513177  0.664454830  0.522100113  0.172234130 -0.13164387 -0.35609918 -0.4445248600 -0.16509744  1.41804318  2.61643440  3.388953614  1.55682381 -0.67216281 -1.78595351 -2.13754791 -1.47874937 -0.14142759  0.936965487  1.92628544  1.956937e+00  1.828138539  1.73645685  1.69850349  1.63808961  1.172280274  0.894761670  0.85690368  0.262181689 -0.394942259 -0.554500609 -0.968177853 -1.22081949 -0.972077548 -0.779204661 -0.59235165 -0.38841991          NA           NA          NA          NA          NA          NA           NA          NA           NA           NA          NA          NA           NA          NA          NA          NA           NA          NA           NA           NA          NA           NA           NA        NA        NA        NA        NA         NA          NA NA NA NA NA NA NA NA NA
NA NA NA NA NA NA NA NA NA NA NA NA NA NA          NA          NA          NA          NA          NA           NA          NA           NA -1.55875997 -1.19255614 -0.67059710 -0.360578323 -0.09120126  0.26460169  0.53856000  0.435239842  0.236239371 -0.008609312 -0.34891529 -0.26379400  0.3313695092  0.90861221  2.01155720  2.91586411  2.928641753  1.52264374 -0.66677031 -1.51365226 -1.55956839 -1.04717282  0.04864059  1.265708769  1.92355946  1.856782e+00  1.729286521  1.52820161  1.27604380  0.96701501  0.774112849  0.582323890  0.12248739  0.168585570 -0.615794380 -1.046653637 -1.556149485 -1.32717183 -1.120591041 -0.834240471 -0.75196114 -0.47348633 -0.26773519           NA          NA          NA          NA          NA           NA          NA           NA           NA          NA          NA           NA          NA          NA          NA           NA          NA           NA           NA          NA           NA           NA        NA        NA        NA        NA         NA          NA NA NA NA NA NA NA NA NA
NA NA NA NA NA NA NA NA NA NA NA NA NA NA          NA          NA          NA          NA          NA           NA          NA           NA -0.70111476 -0.87739226 -0.44143933 -0.008923613  0.27367293  0.54477323  0.58090766  0.481445501  0.333932212  0.094189096 -0.01505560 -0.10563202  0.5398354529  1.27014593  2.13597962  2.70790728  2.925499322  1.66440340  0.11828609 -0.45762688 -0.66388627 -0.21306217  0.40445342  1.445652666  1.74036623  1.628543e+00  1.421822522  1.00919121  0.60846631  0.26634771  0.104909274  0.020344101  0.28654287 -0.108617165 -0.617222596 -1.176081172 -1.336670830 -1.75973112 -1.068413873 -0.983503029 -0.81547810 -0.51280776 -0.36434082 -0.451552546          NA          NA          NA          NA           NA          NA           NA           NA          NA          NA           NA          NA          NA          NA           NA          NA           NA           NA          NA           NA           NA        NA        NA        NA        NA         NA          NA NA NA NA NA NA NA NA NA
NA NA NA NA NA NA NA NA NA NA NA NA NA NA          NA          NA          NA          NA          NA           NA          NA           NA -0.25035081 -0.48773904 -0.41524439  0.037232431  0.38455160  0.66061959  0.82866646  0.793055156  0.723303851  0.464052624  0.39063211  0.77842985  1.1210666529  1.76271291  2.14034006  2.25584303  2.103827870  1.50641269  0.22216673 -0.27567574  0.10516918  0.17194960  0.92878253  1.161838118  1.30669243  1.169728e+00  0.788740420  0.30523304 -0.08316876 -0.26471888 -0.272409767 -0.024085685  0.11676650 -0.116042307 -0.452868902 -0.940662434 -1.398545583 -1.23222472 -1.222434910 -1.010738420 -1.00089094 -0.56783241 -0.40266214 -0.355441561          NA          NA          NA          NA           NA          NA           NA           NA          NA          NA           NA          NA          NA          NA           NA          NA           NA           NA          NA           NA           NA        NA        NA        NA        NA         NA          NA NA NA NA NA NA NA NA NA
NA NA NA NA NA NA NA NA NA NA NA NA NA NA          NA          NA          NA          NA          NA           NA          NA           NA -0.13754272 -0.11162966  0.19689659  0.302611927  0.60850143  0.91228068  1.09332837  1.152053827  1.177562924  1.239682241  1.36126344  1.16132061  1.2589514316  1.54748468  1.59836585  1.60228786  0.698253829  0.34444478  0.15547014  0.54868004  0.68087715  1.03335609  0.98805809  0.552174166  0.72381495  7.367342e-01  0.257040519 -0.19201501 -0.43308702 -0.58557277 -0.440435923 -0.221534801 -0.03569840 -0.082540447 -0.296167096 -0.722512769 -0.795576731 -1.14997014 -1.075969947 -1.265974657 -0.78585164 -0.61345898 -0.60834746 -0.432260904 -0.45684019          NA          NA          NA           NA          NA           NA           NA          NA          NA           NA          NA          NA          NA           NA          NA           NA           NA          NA           NA           NA        NA        NA        NA        NA         NA          NA NA NA NA NA NA NA NA NA
NA NA NA NA NA NA NA NA NA NA NA NA NA NA          NA          NA          NA          NA          NA           NA          NA           NA  1.08943351  0.76785378  0.71634266  1.078655767  1.07227998  1.25069928  1.44944641  1.575035621  1.732070139  1.741447416  1.64501020  1.54181066  1.5850889220  1.38365231  1.18929711  0.53497643 -0.399385634 -0.44483078 -0.65943358 -0.18873076  0.75568602  0.60147515  0.54468876  0.364515889  0.42579343  2.126348e-01 -0.159489935 -0.48702752 -0.76708557 -0.68881160 -0.519323625 -0.379673428 -0.10062468 -0.003250199 -0.040299574 -0.160445751 -0.344905766 -0.62302396 -1.015185595 -0.857037054 -0.76388932 -0.80374258 -0.86930731 -0.670181742 -0.69652280 -0.51217667          NA          NA           NA          NA           NA           NA          NA          NA           NA          NA          NA          NA           NA          NA           NA           NA          NA           NA           NA        NA        NA        NA        NA         NA          NA NA NA NA NA NA NA NA NA
NA NA NA NA NA NA NA NA NA NA NA NA NA NA          NA          NA          NA          NA          NA           NA          NA           NA  1.73288503  1.24873377  1.20297231  1.174323011  1.28301411  1.49209346  1.67579886  1.889715560  2.047611467  2.089354586  1.86669913  1.64920219  1.4515924059  1.03378432  0.52031737  0.32649904 -0.371855636 -0.89799875 -0.29548120  0.56732316  0.27146006  0.11417341 -0.05106830 -0.252421042 -0.10647712 -7.506874e-02 -0.262810119 -0.51731262 -0.73762854 -0.62478518 -0.564891827 -0.435920803 -0.26923550  0.003847517  0.027214374 -0.021128673 -0.200038740 -0.47006510 -0.780140075 -0.836365689 -0.96688454 -0.94457503 -0.92997181 -0.937969171 -0.77215859 -0.37806777 -0.42073013          NA           NA          NA           NA           NA          NA          NA           NA          NA          NA          NA           NA          NA           NA           NA          NA           NA           NA        NA        NA        NA        NA         NA          NA NA NA NA NA NA NA NA NA
NA NA NA NA NA NA NA NA NA NA NA NA NA NA          NA          NA          NA          NA          NA           NA          NA           NA  2.51812220  2.29555435  2.15233658  1.924485168  1.46459464  1.69791997  1.87978631  2.029946310  2.321999899  2.323781237  2.08526763  1.71387219  1.3173341557  1.09217059  0.37409868  0.40711914 -0.727526449 -0.51596648 -0.24210354  0.68230054  0.56643784 -0.20483106 -0.27170362 -0.209199724 -0.24805875 -2.183547e-01 -0.113723620 -0.39779328 -0.38883960 -0.50389265 -0.508595951 -0.457337676 -0.30935620 -0.126729531  0.083363832  0.296083246  0.148941664 -0.28419466 -0.539055148 -0.894307884 -1.00373397 -1.14703675 -1.08951883 -1.059828914 -0.69373632 -0.40255211 -0.31531097 -0.28578521           NA          NA           NA           NA          NA          NA           NA          NA          NA          NA           NA          NA           NA           NA          NA           NA           NA        NA        NA        NA        NA         NA          NA NA NA NA NA NA NA NA NA
NA NA NA NA NA NA NA NA NA NA NA NA NA NA          NA          NA          NA          NA          NA           NA          NA  2.848492408  2.54820570  2.45795416  2.06158110  1.845381349  1.72676179  1.81229998  1.91191771  2.158372798  2.434526453  2.558446231  2.46790899  1.93014996  1.3502159368  0.85504150  0.59655757  0.50071038  0.168524502  0.06448982  0.42898092  0.43605359  0.49569001 -0.26060136 -0.42975800 -0.328788111 -0.25625437  1.314428e-02  0.340996050  0.02742446 -0.04611685 -0.20341976 -0.314599830 -0.442904380 -0.33975708 -0.141342349  0.061493135  0.274410110  0.286121081  0.17481546 -0.512533206 -0.922524635 -1.09338166 -1.18808130 -1.11347213 -0.754238422 -0.62004008 -0.51118548 -0.40721783 -0.39838854 -0.319188862          NA           NA           NA          NA          NA           NA          NA          NA          NA           NA          NA           NA           NA          NA           NA           NA        NA        NA        NA        NA         NA          NA NA NA NA NA NA NA NA NA
NA NA NA NA NA NA NA NA NA NA NA NA NA NA          NA          NA          NA          NA          NA           NA          NA  3.209081061  3.24029183  2.81811897  2.35546233  1.883810168  1.90069717  1.96139230  2.05393770  2.307793124  2.565950708  2.827753949  2.87530908  2.24285809  1.6715462584  0.93482926  0.41980410  0.25642985  0.701745550  0.56233506  0.52839905  0.45026465 -0.23598843 -0.22102424 -0.46809681 -0.467804889 -0.10620693  5.206484e-01  0.696534383  0.75654854  0.56313353  0.15987862 -0.170721848 -0.136236500 -0.10047986  0.035143476  0.199481082  0.315938482  0.285233209 -0.08336611 -0.827332978 -1.098172194 -1.18615049 -1.20376882 -0.90522666 -0.804363448 -0.67801803 -0.67564381 -0.67149873 -0.70777522 -0.387238944 -0.10200492           NA           NA          NA          NA           NA          NA          NA          NA           NA          NA           NA           NA          NA           NA           NA        NA        NA        NA        NA         NA          NA NA NA NA NA NA NA NA NA
NA NA NA NA NA NA NA NA NA NA NA NA NA NA          NA          NA          NA          NA          NA           NA          NA  3.381381857  3.10386794  2.83109566  2.36719136  2.155539053  2.11146702  2.10865294  2.14686795  2.305607910  2.696008631  2.872324892  2.68930341  2.30696648  1.5913388613  1.00134739  0.77578931  0.05219577  0.561960217  0.67955180  0.44426665 -0.09533774 -0.40878307 -0.73554394 -0.81888149 -0.174567578  0.34544515  1.059440e+00  1.355355056  1.24127156  0.80433429  0.26136674  0.126667906  0.138068893  0.19067607  0.279642851  0.362068083  0.277059418  0.009518351 -0.55561294 -1.258183884 -1.452689709 -1.33082456 -1.05605178 -0.82376789 -0.717700585 -0.69575215 -0.69710424 -0.92166163 -0.79470485 -0.586857663 -0.35405239 -0.042619688           NA          NA          NA           NA          NA          NA          NA           NA          NA           NA           NA          NA           NA           NA        NA        NA        NA        NA         NA          NA NA NA NA NA NA NA NA NA
NA NA NA NA NA NA NA NA NA NA NA NA NA NA          NA          NA          NA          NA          NA           NA          NA  3.747627813  3.63204273  3.56034692  2.77306279  2.578985938  2.58515676  2.49930093  2.40461798  2.357909919  2.589985312  2.756920642  2.76573047  2.36583130  1.5306288983  0.73532572  0.35588004  0.42155566  0.032212193 -0.14906891 -0.26019860 -1.33844245 -1.40281609 -1.48526477 -0.88929361  0.004774932  0.95339169  1.460578e+00  1.676414248  1.49901359  1.07643761  0.52282634  0.389079287  0.538088744  0.60630555  0.617719492  0.481968363  0.290703779 -0.342257739 -1.00241520 -1.441987948 -1.512337925 -1.30862222 -0.97502184 -0.80610454 -0.702930650 -0.67289183 -0.89094880 -0.92908259 -1.03935693 -0.814568430 -0.43444738  0.045636551           NA          NA          NA           NA          NA          NA          NA           NA          NA           NA           NA          NA           NA           NA        NA        NA        NA        NA         NA          NA NA NA NA NA NA NA NA NA
NA NA NA NA NA NA NA NA NA NA NA NA NA NA          NA          NA          NA          NA          NA           NA          NA  4.230121894  3.97812953  3.81739883  3.49874473  3.437609695  3.07237831  2.89386875  2.55485885  2.462983223  2.500274936  2.625411663  2.48327449  2.23075298  1.6255744198  0.81033436  0.18561932 -0.20373029 -0.166176910  0.22511102 -0.88542480 -1.69428093 -2.33158010 -2.06787245 -1.22366150  0.126318991  1.15071877  1.987845e+00  1.648655714  1.16436601  1.12077550  0.70551154  0.738071149  0.956256902  1.02846755  1.053197876  0.856267741  0.298063804 -0.538871814 -0.95900808 -1.318438362 -1.353896136 -1.10132555 -0.83502289 -0.68550098 -0.595390540 -0.54252929 -0.75846987 -0.95352733 -1.08091985 -0.814555594 -0.28857002  0.267418187  0.361584163          NA          NA           NA          NA          NA          NA           NA          NA           NA           NA          NA           NA           NA        NA        NA        NA        NA         NA          NA NA NA NA NA NA NA NA NA
NA NA NA NA NA NA NA NA NA NA NA NA NA NA          NA          NA          NA          NA          NA           NA          NA  4.565336228  4.70741429  4.33426981  3.92651334  4.008523498  3.82202166  3.40569766  2.96982979  2.649297163  2.458833141  2.451040259  2.32889173  2.08481576  1.4385040040  0.42401239  0.07569335 -0.30984567 -0.267000112 -0.52500188 -1.05032065 -1.80540420 -2.95287616 -3.26032117 -1.71012306  0.329118391  1.72578615  2.086653e+00  1.916288638  1.22955076  0.67241013  0.90546321  1.145493504  1.600943967  1.76722371  1.493748270  0.999343982  0.284070592 -0.458310171 -0.86181562 -0.998461848 -0.937289696 -0.73010004 -0.58115140 -0.39090511 -0.314687280 -0.25171024 -0.37361871 -0.55744954 -0.74603286 -0.525685182 -0.03567239  0.298316215  0.503238490  0.81612161          NA           NA          NA          NA          NA           NA          NA           NA           NA          NA           NA           NA        NA        NA        NA        NA         NA          NA NA NA NA NA NA NA NA NA
NA NA NA NA NA NA NA NA NA NA NA NA NA NA          NA          NA          NA          NA          NA           NA          NA  5.157154554  4.88633812  4.69324606  4.82245094  4.852893512  4.71798557  4.11999777  3.56864228  2.962336328  2.489745799  2.067154048  2.08318087  1.81559320  1.2438389083  0.36621690 -0.08476521 -0.55858167 -0.460211186 -0.77448475 -0.99764726 -1.95626480 -2.97041914 -3.38296823 -1.97794532  0.321473555  1.88587980  2.276259e+00  1.651848389  0.54725176  0.50938852  0.59005747  1.154367013  1.814390550  1.88791585  1.516461288  0.857898256  0.095336139 -0.348917682 -0.55491188 -0.549266163 -0.485904130 -0.35688665 -0.21764802 -0.09416651  0.079377797  0.12237882  0.09826488  0.02294514  0.04997672  0.197817163  0.35872097  0.579776080  0.694206977  0.85006583  0.90443980           NA          NA          NA          NA           NA          NA           NA           NA          NA           NA           NA        NA        NA        NA        NA         NA          NA NA NA NA NA NA NA NA NA
NA NA NA NA NA NA NA NA NA NA NA NA NA NA          NA          NA          NA          NA          NA           NA          NA  5.625842174  5.42004270  5.31619049  5.33388683  5.355071286  5.25816765  4.73891610  4.03214899  3.279947144  2.472892056  1.981216584  1.86842802  1.78425945  1.2714686765  0.60557399 -0.12008190 -0.25708966 -0.552858080 -0.41931201 -0.85169965 -1.18153342 -2.02831992 -2.12454849 -1.56631955  0.118510907  1.67395979  2.125175e+00  1.635359748  1.39666018  0.51985080  0.08455558  0.745806779  1.102889949  1.31679915  0.872861232  0.522838313  0.059747450 -0.181512283 -0.28092357 -0.201882673 -0.176901099 -0.06064546  0.05028457  0.20271234  0.352947547  0.47036664  0.59304797  0.77498312  0.95205843  0.967750061  0.92523263  0.893032101  0.828396671  0.91745698  1.07747598  1.162441230          NA          NA          NA           NA          NA           NA           NA          NA           NA           NA        NA        NA        NA        NA         NA          NA NA NA NA NA NA NA NA NA
NA NA NA NA NA NA NA NA NA NA NA NA NA NA          NA          NA          NA          NA          NA           NA  4.82633013  5.091208577  4.97891451  5.05829393  5.36013369  5.721421400  5.61036541  5.13352353  4.26652405  3.107586723  2.187817126  1.960116263  1.84626984  1.45167541  1.1321022968  0.67238794  0.19672807  0.08277189  0.023738547  0.39086580 -0.04570508  0.11917696 -0.48772571 -1.14297720 -1.01092533 -0.147230333  1.67702309  2.461823e+00  2.146609896  1.86789893  0.45879179  0.03698763  0.294379327  0.430327476  0.32034177  0.177337974  0.300230338  0.023900266 -0.082796512 -0.02301771 -0.010654812  0.026036610  0.15789765  0.32768644  0.45461083  0.601194146  0.82490881  1.09693821  1.39835241  1.63428596  1.532763384  1.40817134  1.234005407  0.988012288  1.08656726  1.04620469  1.130313275  1.22175594          NA          NA           NA          NA           NA           NA          NA           NA           NA        NA        NA        NA        NA         NA          NA NA NA NA NA NA NA NA NA
NA NA NA NA NA NA NA NA NA NA NA NA NA NA          NA          NA          NA          NA          NA           NA  4.99962935  5.113674887  5.11552999  4.99725542  5.21415985  5.757229691  5.81493196  5.39312310  4.36174473  3.107767950  2.030761963  1.558567896  1.97215849  1.51377620  1.0674071191  0.63646774  0.33229879  0.61564641  0.524906389  1.57247837  2.49864604  2.71262532  1.33634643  0.37955581 -0.44774471  0.224899079  1.72352496  2.898994e+00  2.420736750  1.54116607  0.47570786  0.16114262 -0.315840083 -0.439409996 -0.73555370 -0.687283465 -0.100328244  0.088803920  0.230930062  0.23308871  0.128848477  0.187497250  0.31631354  0.51873180  0.65566997  0.835247315  1.20305304  1.67023394  2.08478179  2.27024508  2.098233999  1.68132472  1.363984751  1.133263405  1.04031298  1.15963188  1.257792276  1.46291709  1.48029250          NA           NA          NA           NA           NA          NA           NA           NA        NA        NA        NA        NA         NA          NA NA NA NA NA NA NA NA NA
NA NA NA NA NA NA NA NA NA NA NA NA NA NA          NA          NA          NA          NA          NA           NA  5.05696954  4.874281595  5.05254406  4.94291902  5.42577652  5.928394718  5.97447957  5.45165221  4.24853557  2.821004192  1.939435779  1.809990316  1.70902955  1.79137443  1.3498464614  1.12199108  0.88999159  1.18791476  1.466905480  2.71111061  4.19797836  3.62020226  2.50786516  1.80574841  0.99063423  1.311272243  2.17660057  2.961172e+00  2.489927514  2.12912948  1.23324859 -0.23158031 -1.102340976 -1.455923490 -1.16785097 -0.755281287 -0.119146547  0.199999858  0.451456441  0.42141227  0.370933309  0.283095607  0.36697980  0.60485484  0.79167801  1.052623431  1.56129731  2.19588596  2.69927283  2.71624559  2.337531747  1.79315530  1.470735189  1.208865854  1.12332486  1.08501917  1.173392780  1.35377413  1.49962324          NA           NA          NA           NA           NA          NA           NA           NA        NA        NA        NA        NA         NA          NA NA NA NA NA NA NA NA NA
NA NA NA NA NA NA NA NA NA NA NA NA NA NA          NA          NA          NA          NA          NA           NA  5.05765892  5.013644472  5.03834493  5.29182678  5.89400916  6.319906486  5.98350636  5.21228772  3.96309097  2.752134283  1.989241835  1.795876511  1.62118582  1.33395111  0.8845521696  0.04188746  0.40524226  1.07560730  2.389506294  3.60180098  4.41028362  4.05349472  3.02292636  2.45731955  2.60857398  2.228521953  2.67924878  2.804797e+00  2.713587054  2.19152973  1.40429321  0.15642772 -1.057884427 -1.481359124 -0.62587190  0.137852207  0.699857961  0.961787377  0.682539275  0.59881631  0.417700523  0.291731630  0.33087560  0.57687116  0.78451230  1.227955751  1.78130164  2.43597641  2.82147930  2.80497904  2.439989413  1.96271371  1.533609075  1.256512873  1.14460067  1.09334179  1.133803287  1.32670267  1.34111582  1.54184530           NA          NA           NA           NA          NA           NA           NA        NA        NA        NA        NA         NA          NA NA NA NA NA NA NA NA NA
NA NA NA NA NA NA NA NA NA NA NA NA NA NA          NA          NA          NA          NA          NA           NA  4.86306896  5.141212476  5.30702742  5.77457127  6.28188875  6.437739497  6.16031956  5.16313525  3.91289813  2.924245417  2.539139424  2.402834557  1.95440896  1.55626006  0.9816640438  0.31850564  0.06342181 -0.01704560  1.863920616  3.53759698  3.90265477  4.26739601  3.61060240  2.73311044  3.13951348  2.995983591  3.03625567  2.979763e+00  3.007543835  2.58983803  1.89420155  1.15892891  0.131778069  0.743981884  0.88589261  1.213753937  1.721114870  1.805967534  1.296629685  0.65763342  0.247437696  0.155071148  0.20636876  0.45069768  0.79983549  1.270416486  1.79936774  2.34573889  2.73266443  2.77252052  2.497649010  2.06252585  1.638269003  1.361753849  1.20448880  1.10544591  1.133019439  1.07388369  1.37860278  1.71001940  1.992151207          NA           NA           NA          NA           NA           NA        NA        NA        NA        NA         NA          NA NA NA NA NA NA NA NA NA
NA NA NA NA NA NA NA NA NA NA NA NA NA NA          NA          NA          NA          NA          NA           NA  5.59099928  4.987144303  5.21503252  6.08302438  6.71649796  6.713293650  6.14598424  5.14139046  3.98487822  3.288260657  3.221790145  2.680846519  2.10932993  1.25225304  0.4737349239 -0.40116220 -0.90418697 -0.20406812  1.716187689  4.37350770  4.31594640  3.88624950  3.39471493  3.05008863  3.30438490  3.967250426  3.97497328  3.265715e+00  3.321168720  2.78255787  3.13805825  2.61580099  2.393968962  2.245834903  2.30850933  2.606559562  2.645802862  2.369447150  1.496146937  0.73528426  0.076311237  0.013496407  0.03558819  0.39789669  0.82248331  1.282106491  1.80399580  2.32974547  2.67014194  2.72336573  2.481756354  2.13646760  1.809517721  1.519991178  1.19596398  1.05195953  0.983413639  1.00678172  1.27969871  1.65617229  2.138812035  2.60684582           NA           NA          NA           NA           NA        NA        NA        NA        NA         NA          NA NA NA NA NA NA NA NA NA
NA NA NA NA NA NA NA NA NA NA NA NA NA NA          NA          NA          NA          NA          NA           NA  5.95405963  5.870498898  6.00901000  6.37959577  6.97228938  6.987008182  6.37204620  5.31560451  4.28560538  3.654130984  3.728833227  2.880848861  2.22794544  1.60919149  0.7144246106 -0.58090620 -0.91790776  0.06500221  2.520621747  4.02363354  4.87391560  4.49818395  3.94881426  3.75183341  4.27920188  4.450402539  3.66814766  3.520541e+00  2.936704428  3.40226840  4.01072611  3.98007087  3.769229434  3.617067422  3.65810012  3.796940866  3.692257984  2.638632437  1.608702751  0.52708402  0.012913519 -0.102359305  0.09357066  0.44510642  0.86977700  1.387399458  1.96485324  2.45804604  2.72099297  2.74283677  2.573641861  2.24820963  1.955049103  1.648189064  1.31272503  0.99644017  0.914303294  1.01009271  1.31329018  1.81405000  2.296362342  2.58545578  2.701004222           NA          NA           NA           NA        NA        NA        NA        NA         NA          NA NA NA NA NA NA NA NA NA
NA NA NA NA NA NA NA NA NA NA NA NA NA NA          NA          NA          NA          NA          NA           NA  6.36227913  5.977205526  6.33987174  6.97456493  7.41667669  7.414751045  6.84240878  5.84526615  4.86849902  4.177396367  3.593288044  3.198113043  2.26937298  1.94114881  0.5369809534 -0.58525207 -0.37023967  0.87556487  3.348634094  4.83673781  5.39380751  4.92158198  4.94219264  4.34823188  4.70579705  4.243353353  3.87487495  2.979612e+00  2.994957347  2.71070754  3.38645457  4.00687192  4.069630847  4.356368085  4.25390261  4.109081697  3.560709425  2.192755898  1.163284910  0.30924574  0.096273546 -0.065912334  0.41356291  0.73361664  1.06162245  1.642648011  2.30109408  2.66859866  2.86925140  2.83734864  2.659486714  2.43932388  2.238491916  1.923164125  1.53762497  1.10400853  0.810059842  0.82216175  1.23756520  1.71961319  2.092705300  2.26578940  1.966838644           NA          NA           NA           NA        NA        NA        NA        NA         NA          NA NA NA NA NA NA NA NA NA
NA NA NA NA NA NA NA NA NA NA NA NA NA NA          NA          NA          NA          NA          NA           NA  5.73771096  5.647580641  6.23190178  7.12150601  7.70997912  7.807626531  7.22044630  6.28880251  5.43262539  4.261679327  3.711252658  3.370060381  2.51083980  1.08103453  0.3224960474  0.80406466  0.62211222  2.84736924  4.390489088  5.74196151  5.74556692  5.77430167  4.80873298  4.37028910  4.48386545  4.058523279  3.19638192  2.671900e+00  1.907557476  2.40250827  3.84918316  4.08364508  3.891431153  3.797974482  3.37761090  2.883180146  2.078497975  1.096594994  0.402444335  0.08681489  0.082975528  0.222449679  0.64541226  0.84885639  1.39342087  1.937945866  2.50767429  2.86237120  2.98100299  2.91689200  2.800615803  2.61315186  2.520716290  2.375884413  2.01750582  1.46450915  1.001457980  0.83300734  1.06608708  1.29394493  1.645113148  1.26172101  0.756884351           NA          NA           NA           NA        NA        NA        NA        NA         NA          NA NA NA NA NA NA NA NA NA
NA NA NA NA NA NA NA NA NA NA NA NA NA NA          NA          NA          NA          NA          NA  5.988560796  5.48995142  5.121661634  5.66049083  6.61649441  7.46143989  7.842721189  7.78822762  6.50017428  5.67928574  4.393815357  3.363033498  2.864368457  2.49822396  2.08871753  1.7557601216  2.15842342  2.68437294  4.10900507  4.878653395  5.70119260  5.87478030  5.38243741  4.53281553  4.46301608  4.40985448  3.306553175  2.45622988  1.534074e+00  1.496661102  2.30750997  2.79923165  3.39577499  3.136852332  1.848915766  1.75889193  0.732153172  0.003320578 -0.327095357 -0.364491741 -0.33679252  0.083458465  0.281895923  0.30203868  0.56533803  1.39988950  1.970405785  2.46377355  2.76207505  2.83133801  2.75601376  2.582136860  2.44802613  2.454180818  2.423384837  2.28130776  1.81281525  1.410023423  1.08625476  1.03921089  1.05859863  0.807898143  0.44129534 -0.002842205 -0.295332932          NA           NA           NA        NA        NA        NA        NA         NA          NA NA NA NA NA NA NA NA NA
NA NA NA NA NA NA NA NA NA NA NA NA NA NA          NA          NA          NA          NA          NA  5.126245992  4.84524862  4.738526163  5.35155005  6.32842204  7.42858011  7.862151198  7.53537011  6.67511392  5.64591833  4.583035830  3.660462591  3.057031901  2.49903193  2.60940980  2.7550998894  3.35413899  3.29356116  4.83862560  5.573938280  5.33038548  5.09712469  4.82860420  4.41169156  3.84803720  3.95669911  2.664629288  2.23246133  8.639712e-01  1.550968449  1.71854034  1.87958716  1.64087380  1.098042699 -1.213766373 -2.48668874 -1.855276519 -1.603470129 -1.128770838 -0.916493382 -0.71945349 -0.208922862 -0.332995783 -0.23574170  0.26400567  0.74073999  1.423859828  2.02677676  2.32734571  2.36276244  2.33224719  2.188888299  2.00908360  1.965328691  2.113984278  2.19158287  2.13386534  1.877684075  1.57081522  1.30131702  0.85506115  0.575005359  0.03275477 -0.378433673 -0.655308883          NA           NA           NA        NA        NA        NA        NA         NA          NA NA NA NA NA NA NA NA NA
NA NA NA NA NA NA NA NA NA NA NA NA NA NA          NA          NA          NA          NA          NA  4.605207191  4.17069236  4.326752001  5.13918346  6.42947316  7.68121444  8.026669058  7.62546838  6.82282124  5.63640212  4.742226771  4.219386822  3.534175382  2.90368336  2.74996972  3.2602721931  3.81296595  4.40188138  5.00424132  4.641617879  4.84958401  3.94947271  3.35706421  2.31548823  3.07577740  2.59088786  2.736291721  1.79160441  1.118701e+00  1.640805852  1.49878365  1.31123850  0.81802675 -1.029048191 -2.891510379 -3.09261761 -2.771454569 -2.227984224 -1.907894807 -1.312518105 -1.14788349 -0.678986043 -0.388293327 -0.47650199 -0.27737347  0.03130912  0.700885558  1.32280526  1.58076538  1.74251224  1.80067002  1.740738899  1.55657106  1.511011108  1.689104914  1.88025711  2.08990866  2.040028734  1.74348850  1.51556791  1.02251672  0.602009171  0.17846741 -0.282480152 -0.546308971          NA           NA           NA        NA        NA        NA        NA         NA          NA NA NA NA NA NA NA NA NA
NA NA NA NA NA NA NA NA NA NA NA NA NA NA          NA          NA          NA          NA          NA  4.422519880  4.13516233  4.481260062  5.62509389  7.39794059  8.31140774  8.425692535  7.89574851  7.09658736  5.93309845  5.093586795  4.525623852  3.808478491  3.05168334  3.04053456  3.3097226722  3.65966617  4.58739542  4.88015982  4.657127201  3.77472917  2.29029583  1.57520865  2.02876219  2.31889309  2.68151289  2.601148482  1.56059876  1.602108e+00  1.110630713  1.19819904  1.15484396  0.60062773 -1.172710730 -2.265678019 -3.20800533 -3.230034995 -2.458398378 -2.179874809 -1.544601122 -1.14143473 -0.598832259 -0.938608547 -0.89423745 -0.86624684 -0.64112003 -0.075613127  0.33758671  0.82556823  1.15874510  1.30602255  1.314808514  1.18578620  1.207467847  1.360966162  1.59038692  1.90509589  1.995712202  1.86896555  1.54365473  1.13645240  0.796301955  0.36634011 -0.039997005 -0.328165194          NA           NA           NA        NA        NA        NA        NA         NA          NA NA NA NA NA NA NA NA NA
NA NA NA NA NA NA NA NA NA NA NA NA NA NA          NA          NA          NA          NA          NA  4.276506084  4.39430805  5.482038400  6.99868662  8.26946815  8.96208190  8.636119506  8.01739448  7.28822069  6.56771183  5.861069059  4.869533279  3.875694890  2.69360577  2.61735398  2.6530838056  3.25099976  4.49666461  4.81707467  4.637406344  4.12575434  2.61566467  0.89451159  0.85584501  2.06729685  2.46511337  2.080139089  2.46849028  2.338551e+00  1.589302844  1.93225103  1.79669174  1.52146787  0.155855755 -0.154932221 -1.19950187 -2.121768142 -1.697653093 -1.602459795 -1.046584028 -0.92941201 -0.670838013 -0.714972901 -0.88408178 -1.28365761 -0.94599459 -0.719963754 -0.29711796  0.21316307  0.61166436  0.87770778  0.963392155  0.93427758  1.016896163  1.196370998  1.38680162  1.47058327  1.643665824  1.52311906  1.35057278  1.00239252  0.542997875  0.30418449  0.187338785 -0.279097709 -0.37128967           NA           NA        NA        NA        NA        NA         NA          NA NA NA NA NA NA NA NA NA
NA NA NA NA NA NA NA NA NA NA NA NA NA NA          NA          NA          NA          NA          NA  4.143850285  4.71901647  6.173928248  7.49793149  8.74193175  8.97487475  8.576952235  7.90642176  7.68913093  7.27507458  6.524308413  5.353321790  4.528601778  3.45006983  2.94649390  2.1709684966  2.97133649  4.66073988  5.54107635  5.858413568  5.09735975  3.58741840  1.68795420  0.86885055  2.11127887  2.15941903  2.306607141  3.15722434  2.721318e+00  2.149339356  2.07893003  1.52828471  1.43733946  1.435877410  0.887825154  0.70647673 -0.195845827 -0.870414656 -0.750599988 -0.938295305 -0.79056084 -0.752929120 -0.621293173 -1.14300581 -1.32115713 -1.15693323 -1.054488593 -0.79189981 -0.21961518  0.19773608  0.48403865  0.565473168  0.59966129  0.725768063  0.870233364  0.93443138  1.10592336  1.153360117  1.14547945  1.02140224  0.75676458  0.458457370  0.25944890 -0.073348037  0.014629252  0.06249473           NA           NA        NA        NA        NA        NA         NA          NA NA NA NA NA NA NA NA NA
NA NA NA NA NA NA NA NA NA NA NA NA NA NA          NA          NA          NA          NA          NA  4.499181848  5.32722694  6.664072085  7.54880081  8.06796805  7.94682633  7.716805900  7.44602387  7.46780129  7.33589327  6.863421145  5.954086968  5.126363730  4.04875649  3.14151797  3.0367598167  4.19098410  5.72065280  6.54121313  6.939505582  5.75135700  4.16368931  2.89536749  2.54754707  2.99960009  3.06559260  3.552776741  3.35039595  3.282178e+00  1.690621556  1.35388132  0.65488123  0.85232716  1.202305689  1.357668481  1.45211500  0.462173972 -0.047415360 -0.306665261 -0.181150879 -0.50945188 -0.552565046 -0.726554480 -1.41608069 -1.68001036 -1.62638574 -1.543846817 -1.20104121 -0.77787421 -0.39939882 -0.12270923  0.087538333  0.23252460  0.303963663  0.357584420  0.36281328  0.49001243  0.666374836  0.70787040  0.82208445  0.53794204  0.382389074  0.16231422  0.043847406  0.284936381  0.28433697           NA           NA        NA        NA        NA        NA         NA          NA NA NA NA NA NA NA NA NA
NA NA NA NA NA NA NA NA NA NA NA NA NA NA          NA          NA          NA          NA          NA  4.642068855  5.66991915  6.506079662  6.71443461  6.45418790  6.40285613  6.394625192  6.75348332  7.01621705  6.80295811  7.027801001  6.504688140  5.741223868  5.09055682  4.59141385  4.2396214307  5.51483691  6.68494349  7.88786527  6.929155977  5.69116944  4.80593775  4.98367215  3.30236457  3.80884927  4.42645380  5.406562186  3.97979829  2.402162e+00  0.726051765  0.52555523 -0.48449787 -1.09743312 -0.938779530 -0.536667444 -0.47776982 -0.025255499  0.402619292 -0.131602282 -0.086795871 -0.47285839 -0.999021068 -1.392583173 -1.93055735 -2.10131345 -2.38250482 -2.233749010 -1.64927379 -1.13489769 -0.78225506 -0.58197968 -0.418805177 -0.30423023 -0.241675979 -0.167488825 -0.08051951  0.13057523  0.413063009  0.57172211  0.59918492  0.62134525  0.436678240  0.15413705  0.132204052 -0.025601483 -0.04553459           NA           NA        NA        NA        NA        NA         NA          NA NA NA NA NA NA NA NA NA
NA NA NA NA NA NA NA NA NA NA NA NA NA NA          NA          NA          NA          NA  4.07023596  4.687372481  5.59192773  5.807771488  5.43172345  4.86620171  4.72739094  5.024753009  5.66878167  6.09654667  6.53584116  6.611443499  6.706382252  6.380638335  6.16141922  4.77793827  5.5454727648  5.55275386  5.81615652  6.42746536  6.256291392  5.43606790  4.98689249  5.17173796  5.09690673  5.47295220  5.36507728  4.645637078  3.08916216  2.697411e+00  0.612608118 -0.47440806 -2.03315559 -1.97060130 -1.475385786 -1.229784755  0.01107671  0.156853766  0.916172471  1.088777452  0.352840818 -0.52192379 -1.113429957 -1.374601566 -2.07459252 -2.26248601 -2.78031367 -2.555919206 -2.03777752 -1.34798454 -0.90181998 -0.72611007 -0.613645149 -0.63655039 -0.710962929 -0.619436588 -0.40973187 -0.07492857  0.192235386  0.40123415  0.52616917  0.42970172  0.284911898  0.04700386 -0.020266444 -0.012486323  0.07193541           NA           NA        NA        NA        NA        NA         NA          NA NA NA NA NA NA NA NA NA
NA NA NA NA NA NA NA NA NA NA NA NA NA NA          NA          NA          NA          NA  3.95650124  4.745478256  5.26434643  5.053079804  4.28716011  3.62740227  3.61409600  3.924708545  4.46247654  4.99760833  5.53577903  5.877394632  5.994897560  6.113754119  5.94341050  5.15413576  5.2526020691  5.29043310  5.02860641  4.94611020  4.820738856  4.14779490  4.34992316  4.73533725  5.21565753  5.67701132  4.71705996  4.074058507  2.97008664  2.416833e+00  0.543164104 -1.51674810 -2.96178002 -3.07579366 -2.307580023 -1.317741115 -0.38717424  0.876381462  1.641289229  1.431079410  0.753686197 -0.01047256 -1.073913290 -1.595628855 -2.36486970 -2.50278279 -2.52990692 -2.350979973 -1.88191481 -1.15378273 -0.73043898 -0.59161254 -0.658826665 -0.81045589 -1.026571165 -1.021168784 -0.76909970 -0.39046360 -0.128594760  0.08421914  0.20433219  0.23283886  0.185609964  0.04772057 -0.071703959  0.110884222  0.04812198 -0.033980546           NA        NA        NA        NA        NA         NA          NA NA NA NA NA NA NA NA NA
NA NA NA NA NA NA NA NA NA NA NA NA NA NA          NA          NA          NA          NA  4.10766864  4.343093554  4.36040994  3.980396367  3.29521133  2.83073953  2.74035899  3.068614194  3.69084326  4.10861800  4.72681883  5.192663847  5.724144806  6.036350614  5.71263359  5.19013470  4.6503429834  4.58912242  4.91931452  3.89793230  3.291348687  2.82876410  2.26431145  2.84882721  4.35782900  4.89915139  4.16341228  3.225583758  2.48524724  1.761873e+00  0.497682065 -0.69442885 -2.42881051 -2.03742452 -1.011250476 -0.183017148  0.93880041  1.868181386  2.731459957  1.893048834  1.054345813  0.02708247 -0.908917715 -1.644954444 -2.16551940 -2.27593346 -2.21899226 -1.943264306 -1.46968756 -0.74490358 -0.36610757 -0.31607396 -0.466980721 -0.74300392 -1.152155528 -1.318002387 -1.14473472 -0.80118953 -0.529149472 -0.28594329 -0.05504611  0.03206520  0.003585571 -0.06541157 -0.015011971 -0.213392123 -0.29407607 -0.259943848           NA        NA        NA        NA        NA         NA          NA NA NA NA NA NA NA NA NA
NA NA NA NA NA NA NA NA NA NA NA NA NA NA          NA          NA          NA          NA  3.87503922  3.925438261  3.76948504  3.338577130  2.86583267  2.34691773  2.22913261  2.449101772  2.89410953  3.14952417  4.02192606  4.510050170  5.323825974  5.844980367  5.75538338  4.45377903  4.0800689941  3.82474239  3.40218526  2.57844364  1.557937746  0.96820811  0.60818035  0.85240592  1.09786038  2.72034857  2.39073741  2.563405193  1.94314391  1.503020e+00  0.564979082  0.03883910 -1.03251281 -1.08952516 -0.133307153  1.012906621  2.40014108  3.130991436  3.381995848  2.776958495  2.078850240  0.66095711 -0.207436677 -0.852839517 -1.35107434 -1.56047070 -1.48056561 -1.241787095 -0.82252820 -0.33273848 -0.28565679 -0.19714515 -0.426130243 -0.82595762 -1.291887112 -1.466524000 -1.40839487 -1.10357455 -0.807837100 -0.50432261 -0.17692724  0.03229608 -0.028377911 -0.03962622 -0.217031118 -0.258195917 -0.14889566 -0.136365527           NA        NA        NA        NA        NA         NA          NA NA NA NA NA NA NA NA NA
NA NA NA NA NA NA NA NA NA NA NA NA NA NA          NA          NA          NA          NA  3.34243818  3.501671470  3.26154298  2.831724931  2.60371527  1.99667454  1.72199306  1.901981771  2.25299974  2.72563076  3.59423909  4.431334025  5.455819875  6.287445931  5.33073649  4.48188738  4.0477673620  3.25805388  2.60119699  1.34929903  0.332399442 -1.31495625 -1.17009411 -0.73891417  1.24320287  0.79702507  1.57191759  1.836796491  1.32856834  1.020117e+00  0.506573980  0.52112762 -0.03978932 -0.35587439  0.426677912  1.663868305  3.16722880  3.769867498  3.613030695  3.079373591  2.138338166  1.13444563  0.387555859 -0.425516628 -0.66398780 -0.64830756 -0.51778538 -0.413344676 -0.03240385  0.08258611 -0.08325941 -0.28899037 -0.579181270 -0.94813827 -1.308280649 -1.489236993 -1.47674754 -1.30972872 -1.028023146 -0.65040030 -0.21842190 -0.11273159 -0.188835179 -0.31814670 -0.372173554 -0.363610783 -0.37266468 -0.352276298           NA        NA        NA        NA        NA         NA          NA NA NA NA NA NA NA NA NA
NA NA NA NA NA NA NA NA NA NA NA NA NA NA          NA          NA          NA          NA  3.15132159  3.077026920  2.85769754  2.487049205  2.06496774  1.59711659  1.24622242  1.555695429  1.87215191  2.94592878  3.73845777  4.730473228  5.063192467  6.140317494  5.97340521  5.12652969  4.4361854695  3.28427863  1.74737691  0.69263817 -0.730513259 -2.10100734 -1.72024802 -0.79192501  0.35339407  0.80682413  1.44168260  0.990598867  0.57821450  3.680540e-01  0.596302344  0.03043087  0.14386476  0.11316147  1.347189991  2.118000889  3.59842593  4.069654590  3.360001578  2.620987422  1.692531453  1.19127795  0.556323082 -0.005949091 -0.09870180  0.01965741  0.19227052  0.336574118  0.55011217  0.53402881  0.12533758 -0.37320627 -0.725879563 -1.06201697 -1.323148647 -1.431229404 -1.46167755 -1.33892107 -1.174595442 -0.79415830 -0.42979940 -0.34333719 -0.483754877 -0.51179450 -0.396978050 -0.241827664 -0.16621433 -0.404280017           NA        NA        NA        NA        NA         NA          NA NA NA NA NA NA NA NA NA
NA NA NA NA NA NA NA NA NA NA NA NA NA NA          NA          NA          NA          NA  3.17647591  2.938638059  2.43279944  1.917864010  1.31564661  0.85595230  0.64730852  1.094802469  1.60602957  2.83227197  3.79025442  4.931108387  5.638086611  6.146914226  5.67947369  5.11838787  4.3040178873  3.39537131  2.01467073  0.07497176 -0.929377457 -1.55653373 -1.57077862 -0.87050873  0.94511199  0.93941912  0.54634009  0.989991624  0.18617058 -1.712295e-05 -0.200440201  0.64545562  1.10776162  0.95600248  1.259900900  2.351872481  3.21549757  3.043753339  2.602508463  1.275253382  0.961622876  0.51567554  0.499832059  0.490205356  0.60213289  0.78335579  0.80384133  1.029632451  1.05064307  1.07715952  0.70588307  0.06091609 -0.632070719 -1.00122535 -1.153012472 -1.249321046 -1.33025215 -1.36237716 -1.246293477 -0.98073151 -0.78702087 -0.85280263 -0.897681761 -0.72582997 -0.499337718 -0.321711895 -0.12132878 -0.049915339 -0.111553651        NA        NA        NA        NA         NA          NA NA NA NA NA NA NA NA NA
NA NA NA NA NA NA NA NA NA NA NA NA NA NA          NA          NA          NA          NA  3.04296309  2.444218395  1.79261460  1.222732414  0.29224227 -0.19155494 -0.07898225  0.944109038  1.85212038  3.02190696  3.94201953  4.786694692  5.502595576  5.776150866  5.08022603  4.95907459  4.0470725099  2.92546569  1.54909477  0.36187741 -0.593443257 -1.42707661 -0.84912577  0.02399830  0.58423925  1.54560755  1.28247109  0.519352676 -0.23365074 -3.393126e-01  0.636577841  1.51832860  1.40286660  1.27140915  1.623219717  2.286024250  2.63477825  1.584626282  0.793119456 -0.283222923 -0.287173958 -0.67206753 -0.281732281  0.292330732  0.67003702  0.92270814  1.04450969  1.234666373  1.20968453  1.07686549  0.77644196  0.23460177 -0.467497448 -0.80630201 -1.036579784 -1.158017810 -1.23957439 -1.37907162 -1.263060830 -1.05334847 -1.05658612 -1.17651434 -1.162585175 -0.84343259 -0.552680266 -0.291175865 -0.22741040 -0.105145927 -0.110729323        NA        NA        NA        NA         NA          NA NA NA NA NA NA NA NA NA
NA NA NA NA NA NA NA NA NA NA NA NA NA NA          NA          NA          NA  2.97196568  2.86062605  2.220046806  1.30943194  0.253379835 -0.48114519 -0.64505967  0.06274025  0.930353748  2.29547971  3.15562485  3.88624622  4.358169122  4.249487946  4.289105959  4.68432867  4.25258681  3.6797912644  2.82068401  1.85394291  1.01035271  0.760528085 -0.03428882  0.17948189  0.65130325  1.38858120  1.71082016  0.93893289  0.128336928 -0.88020966 -5.916817e-01  0.902566120  1.77051335  1.81633584  1.63500550  1.711047250  2.234187873  1.43426759  0.534238712 -0.634547259 -1.406864484 -1.845442411 -1.61270164 -0.976321555 -0.102642520  0.62586590  0.88781102  1.06641376  0.928166738  0.99230911  1.04480695  0.82291834  0.45301535 -0.156360072 -0.52425440 -0.831919005 -0.975067183 -1.11561766 -1.16647747 -1.066928391 -0.91738990 -1.00375691 -1.15019847 -1.196336826 -0.98915176 -0.735018192 -0.560172842 -0.39119859 -0.193424000 -0.309313481        NA        NA        NA        NA         NA          NA NA NA NA NA NA NA NA NA
NA NA NA NA NA NA NA NA NA NA NA NA NA NA          NA          NA          NA  2.97344495  2.72819238  2.011204333  0.78856868 -0.567326520 -1.14928130 -0.80165580  0.23821154  1.715910107  2.75297601  3.80927285  4.41253357  4.268135731  4.392385247  3.748943587  3.49601365  3.02774105  2.7743206696  2.41788664  1.91764082  1.66977673  1.385002007  1.28755952  1.67567316  2.11597459  1.93148772  1.65749878  1.07937775 -0.098670322 -0.64482124  2.844572e-01  0.840912455  1.58703710  2.36918148  2.45759614  2.459216410  2.464312191  1.23617091 -0.046908361 -1.137014485 -2.070081064 -2.443096570 -2.40026776 -1.826390470 -0.818918511  0.16016817  0.65296166  0.72415777  0.678188418  0.74586638  0.85970217  1.01003495  0.80130298  0.413451069 -0.10332847 -0.428009405 -0.569206834 -0.69145960 -0.82499439 -0.766174768 -0.81948178 -0.88468001 -0.95603143 -0.988676704 -1.05060022 -0.910156130 -0.718723425 -0.45733980 -0.243999822 -0.190275082        NA        NA        NA        NA         NA          NA NA NA NA NA NA NA NA NA
NA NA NA NA NA NA NA NA NA NA NA NA NA NA          NA          NA          NA  3.22062690  2.77257095  1.924702416  0.40955494 -0.956660807 -1.41282747 -0.81062018  0.47670008  2.028457133  3.37486687  4.20277863  4.69640393  4.621532320  3.441821697  3.037240957  2.40342088  2.03819535  2.0471331506  1.54384124  1.78072979  1.84473322  2.524085521  2.90085418  3.20266288  3.07162726  3.16355320  2.06487712  1.20977702 -0.401111757 -0.95028877 -1.098841e+00  0.216162749  1.53176386  2.21019499  3.07075852  3.423575213  3.334936295  1.87550881  0.368110801 -1.142720255 -2.120673685 -2.565352077 -2.40067883 -1.971564198 -1.073125668 -0.18370610  0.57703787  0.70816772  0.720434012  0.72268826  0.89517599  1.20725855  1.17829486  1.009978627  0.63940499  0.292633189  0.082660082 -0.13518198 -0.37244831 -0.616884047 -0.75215777 -0.82447467 -0.83225556 -0.851832244 -0.86536569 -0.867381701 -0.645527141 -0.27630421  0.022326677  0.241645242        NA        NA        NA        NA         NA          NA NA NA NA NA NA NA NA NA
NA NA NA NA NA NA NA NA NA NA NA NA NA NA          NA          NA          NA  3.51545695  2.86583073  1.607478431  0.00745508 -1.055570601 -1.24276856 -0.38400152  0.98302931  2.435774331  3.99029088  4.76367968  4.70299709  4.156785572  3.333739017  2.607931144  1.72527714  0.82854743  0.6006997028  0.84957048  1.54173597  2.14941186  2.979026438  3.35573611  4.05087300  3.80408849  3.44373838  2.40657393  1.48761914  0.512834410 -1.75008675 -1.025358e+00 -0.625575665  1.03769831  2.30850142  3.25221778  3.899193283  3.152494795  1.96215912  0.754578951 -0.503442662 -1.789456308 -1.969122697 -1.99435438 -1.552607999 -1.042073609 -0.46461083  0.58175546  0.62203037  0.624337962  0.82820001  0.93689272  1.08531094  1.36142713  1.433720316  1.41012167  1.135165836  0.782625588  0.46054109  0.04935749 -0.497339275 -0.79756394 -0.82717105 -0.73916435 -0.696889364 -0.74809052 -0.723699083 -0.392298291  0.01641239  0.321010796  0.396351745 0.3594000        NA        NA        NA         NA          NA NA NA NA NA NA NA NA NA
NA NA NA NA NA NA NA NA NA NA NA NA NA NA          NA          NA          NA  3.39862018  2.73585256  1.669652760  0.29900934 -0.510738516 -0.34081384  0.47411685  1.49762160  2.777805807  4.16049988  4.87689521  4.89731578  4.026062568  3.265264964  2.597250838  1.28518706  0.51381234  0.1504048781  0.38415426  0.88032624  1.81270965  2.932084785  3.78670489  3.58939901  4.11548937  3.53676466  3.18255987  1.09000525  0.184437922 -0.47308670 -1.495731e+00 -0.932101686  0.59187773  2.31571348  3.13549371  3.381919124  3.138693084  2.34847364  1.023317740 -0.314495955 -1.153085272 -1.805819274 -2.16058724 -1.848693056 -1.169903857 -0.37606700  0.23713988  0.62563036  0.701401264  0.94601412  0.93841598  0.97939635  1.32098203  1.708439051  1.84617501  1.611250998  1.223243234  0.77654491  0.21458736 -0.478270230 -0.90873608 -0.97342829 -0.75977952 -0.619368817 -0.49886756 -0.247672981  0.122346892  0.52242118  0.834562072  0.947865624 0.8327416        NA        NA        NA         NA          NA NA NA NA NA NA NA NA NA
NA NA NA NA NA NA NA NA NA NA NA NA NA NA          NA          NA          NA  3.06389923  2.90318094  2.549111594  1.32159500  0.457278536  0.28564787  0.56489547  1.30578987  2.639026972  3.72077216  4.22832238  4.06390752  3.367982940  2.900668165  1.880873229  0.68247251  0.20568302 -0.1645513561  0.41708897  1.08342522  2.00661007  2.822821219  3.36467425  3.60522567  3.49640621  3.12087578  2.60138205  1.33010475  0.331128147 -0.29588361 -1.219955e+00 -1.165565666  0.24512282  1.50572491  2.59386151  3.071303207  2.844203295  2.02708879  1.126278108 -0.431974790 -1.223179748 -1.766544980 -2.27591945 -2.412560397 -2.050610748 -1.36131898 -0.46059739  0.47625884  0.778078195  1.04705624  0.78438174  0.85217662  1.21048543  1.639147783  1.86012725  1.728881840  1.352014005  0.93809207  0.34897925 -0.375315565 -0.97102820 -1.14254574 -0.85882853 -0.460632168 -0.12765108  0.118510423  0.354264481  0.69929838  1.016314314  1.017007091 0.9081743        NA        NA        NA         NA          NA NA NA NA NA NA NA NA NA
NA NA NA NA NA NA NA NA NA NA NA NA NA NA          NA          NA          NA  2.17087245  2.94414485  2.614000394  2.18766585  1.423184835  0.87203958  0.76652994  1.43561352  2.339697626  3.07415460  3.35109665  3.24337391  2.730560762  2.167895142  1.850886337  0.54567099  0.00399482 -0.2390991523  0.06986337  1.22939919  1.83805413  2.845274631  2.92684344  2.74816578  2.73519460  2.84767439  2.35890722  1.99772341  0.581046272 -0.01852416 -3.545784e-01 -0.767708985  0.40796430  1.02167528  1.75180154  2.336354240  2.101687415  1.28915557  0.417056257 -0.492512611 -1.183002687 -2.102153215 -2.78385567 -3.192012159 -3.823238533 -3.42931885 -2.03194906 -0.98519572  0.017301374  0.65066344  0.66093395  0.72753066  1.10015936  1.451512438  1.66759849  1.594057561  1.335781536  1.02279327  0.53379347 -0.188990816 -0.83698016 -1.04612525 -0.83135783 -0.437409790 -0.02652096  0.311788085  0.506445106  0.85803383  1.209265777  1.260824362 1.2803312        NA        NA        NA         NA          NA NA NA NA NA NA NA NA NA
NA NA NA NA NA NA NA NA NA NA NA NA NA NA          NA          NA          NA  2.18882257  3.66599980  3.359729943  2.57689946  1.197914243  0.63076130  0.50671010  1.18704288  1.972921402  2.57002429  2.68408668  2.49912539  2.131429573  1.490152787  1.126011608  0.41751187 -0.17705369  0.0002069507  0.95614824  1.95037712  3.30212535  3.422184123  3.61174180  3.48466330  3.45738391  2.76260736  2.06914037  0.75273850  0.260784818  0.12216566 -4.294640e-01 -0.296036696  0.06736952  0.68104870  0.97463149  1.022978020  0.715083194  0.30907882 -0.076494865 -0.890059303 -1.539370158 -2.217846835 -3.13942112 -4.236187914 -4.598505075 -4.82332768 -3.79234270 -2.62284287 -1.518704240 -0.72157161  0.10354537  0.49608182  0.95798777  1.328102871  1.52214964  1.450148111  1.255954820  1.11519658  0.76467110  0.237937647 -0.30918997 -0.65749010 -0.64620388 -0.458782507 -0.18709175  0.091647037  0.366355978  0.82932323  1.273492482  1.568939107 1.5802670        NA        NA        NA         NA          NA NA NA NA NA NA NA NA NA
NA NA NA NA NA NA NA NA NA NA NA NA NA NA          NA          NA          NA  1.93102356  2.92569295  2.728579247  1.89738796  0.717189702 -0.17411903  0.12710875  0.95808098  1.578208938  2.05155180  2.19966225  1.91134262  1.406768141  1.101879875  0.505820561 -0.07475586 -0.13677184  0.3449922794  1.56784818  2.66627127  4.08221081  4.691650187  4.90189382  4.34188224  3.80196664  3.49409891  1.76094823  1.05494248  0.038772461 -0.21260389 -3.290833e-01 -0.262814680  0.05150435  0.03986151 -0.18474848 -0.551035914 -0.467110470 -0.82571168 -0.797009275 -0.763270765 -1.257571620 -1.845817442 -2.90216532 -4.424022127 -5.197082179 -5.51454361 -4.77768884 -3.98117223 -2.872574679 -1.73764759 -0.74841805  0.21286815  0.86105276  1.246844432  1.43923670  1.459068290  1.414183422  1.31369363  1.15876985  0.737315973  0.29671095 -0.13918437 -0.40507262 -0.533098017 -0.40384356 -0.054261455  0.354837932  0.94952857  1.609836409  1.891439620 1.6692196 1.2339442        NA        NA         NA          NA NA NA NA NA NA NA NA NA
NA NA NA NA NA NA NA NA NA NA NA NA NA NA          NA          NA -0.07864196  0.37677381  1.15377857  0.807459610  0.46895163 -0.162341062 -0.33999782  0.06857395  0.63365678  1.260016553  1.56991760  1.37378639  1.06019010  0.749601341  0.574623339  0.044983263 -0.31130144 -0.18486796  0.6712808841  2.78647366  4.45199842  5.80453317  6.256320183  6.12960876  6.09850137  5.13634508  3.45192433  1.77638067  0.51945290 -1.444065463 -1.02836409 -3.336123e-01  0.146840412 -0.03274733 -0.63309897 -0.78892298 -1.223874235 -1.524115019 -1.24867218 -1.342371091 -0.892401286 -0.671521340 -1.198889646 -2.63869550 -3.886303823 -4.944030027 -5.57227409 -5.63051129 -5.14426023 -4.024170867 -2.57972530 -1.30084961 -0.02409263  0.79386896  1.270136828  1.47012221  1.563913375  1.588832540  1.48627977  1.33332396  1.135160809  0.77446981  0.16337573 -0.29010367 -0.494882117 -0.45231736 -0.158707227  0.266347428  1.04980770  1.817992205  2.250360491 2.0623071 1.5204235        NA        NA         NA          NA NA NA NA NA NA NA NA NA
NA NA NA NA NA NA NA NA NA NA NA NA NA NA          NA          NA -0.86316779 -0.56523209 -0.50664392 -0.013706919 -0.86491965 -1.287470003 -0.91106960 -0.15896891  0.44010081  0.960417734  1.07561084  0.90800509  0.52237554  0.090052657 -0.145413510 -0.411554855 -0.86227564 -0.16682315  1.7974956982  3.95227637  5.78393673  7.67788010  8.156113806  7.85684116  7.48143314  6.49950905  3.97483555  0.64494433 -1.21244437 -1.482291026 -0.89817844 -1.822305e-01  0.652169187  0.66379887 -0.31575031 -0.65461813 -1.547537406 -1.887360079 -1.40631268 -0.967360673 -0.289820303 -0.223563838 -0.811253814 -1.88765726 -3.337218088 -4.731772262 -5.25220450 -5.50771549 -5.34334176 -4.681221066 -3.41733043 -1.94403848 -0.51854268  0.46783755  1.113923596  1.50514708  1.724347869  1.862063364  1.68376569  1.49474236  1.187402459  0.89443694  0.49017214  0.06098783 -0.341548603 -0.35516967 -0.028279212  0.509621175  1.31219159  2.112112533  2.471287862 2.2757500 1.8071585        NA        NA         NA          NA NA NA NA NA NA NA NA NA
NA NA NA NA NA NA NA NA NA NA NA NA NA NA          NA          NA -1.06784179 -1.05665802 -1.13384903 -1.926833536 -2.12093414 -2.167460474 -1.28513798 -0.44761857  0.08761432  0.452524431  0.57149598  0.35095443 -0.15585629 -0.674563644 -0.989309591 -1.019093368 -0.96896573  0.77444049  3.5260106777  5.55161232  7.53930681  8.38432158  8.690567695  8.12513893  6.97072451  5.66666031  3.53245260  0.73390399 -0.51749101 -0.818354706  0.26440676  9.093899e-01  1.256811949  1.52967713  0.35284514  0.21763403 -1.135698207 -1.317693181 -0.93143594 -0.769320676 -0.608274960 -0.577878144 -0.820767945 -1.61220165 -2.624774274 -3.857454741 -4.67043527 -4.97784852 -5.16603003 -4.830453542 -3.82148657 -2.74047422 -1.21125191 -0.09231531  0.751518785  1.40445008  1.794403807  1.923697771  1.70528788  1.42305717  1.118006222  0.94712343  0.60582319  0.34208338  0.051182326  0.07248101  0.341734705  0.852457377  1.59581856  2.284772942  2.562506096 2.3781419 1.7921069        NA        NA         NA          NA NA NA NA NA NA NA NA NA
NA NA NA NA NA NA NA NA NA NA NA NA NA NA          NA          NA -1.40669881 -1.37919171 -2.03210683 -2.828992408 -3.27768294 -2.681956736 -1.79781440 -0.91393221 -0.25176099  0.111555250  0.03806586 -0.42984371 -1.01329119 -1.457298474 -1.724010602 -1.285076987 -0.24138177  2.69232753  5.2742480747  7.13297428  8.48896474  8.95112733  8.514734350  7.72257237  6.37586042  4.41225656  2.47233913  1.27182923  1.13840365  1.444772926  2.09847625  2.122969e+00  1.998967833  1.79773715  1.20954229  0.62762070 -0.183895789 -0.897058280 -1.40403938 -1.171375509 -0.898769596 -1.009876918 -1.040943973 -1.55004010 -2.529537644 -3.651960708 -4.05311446 -4.56240009 -4.85501155 -4.650160862 -4.06348675 -3.02439205 -1.77700654 -0.65451322  0.337691067  1.04716046  1.580741224  1.633208914  1.57018373  1.32364030  1.141451291  0.94846407  0.74539998  0.53375123  0.414340247  0.48929524  0.711493376  1.126248562  1.73035975  2.369602990  2.689673738 2.4353219 1.8295220        NA        NA         NA          NA NA NA NA NA NA NA NA NA
NA NA NA NA NA NA NA NA NA NA NA NA NA NA          NA          NA -1.75153002 -1.91696339 -2.85110517 -3.370409793 -3.58611363 -3.129260688 -2.26823991 -1.39670349 -0.63060899 -0.295066985 -0.44585030 -1.05899675 -1.80403701 -2.442972611 -2.206352757 -0.787923334  1.38434107  3.93560551  6.3796164592  7.68513652  8.44122354  8.39163269  7.798146832  6.38010023  5.03338760  3.12727534  2.11815133  2.59306637  3.05833129  3.515683748  3.85841341  3.652450e+00  2.981992424  1.88905179  1.60904919  0.81799904  0.246997696 -0.745600870 -1.80094014 -1.792264819 -1.461526425 -1.797756771 -1.747159926 -2.29250243 -2.622478427 -3.279490013 -3.64759798 -4.10166737 -4.37538573 -4.191884189 -3.75035396 -2.91702879 -1.91337959 -0.97891898 -0.046354122  0.61643651  1.018757515  1.263759794  1.27188306  1.18394911  1.006150916  0.82969729  0.62251230  0.48149898  0.503240139  0.60532628  0.780495023  1.099929920  1.65581821  2.222447021  2.579080862 2.3152451 1.7737416 1.1179601        NA         NA          NA NA NA NA NA NA NA NA NA
NA NA NA NA NA NA NA NA NA NA NA NA NA NA          NA          NA -1.99293469 -2.14345248 -3.18693147 -3.818490259 -3.91757442 -3.346248151 -2.39463638 -1.42510644 -0.72380484 -0.493988973 -0.75060731 -1.47148295 -2.16074004 -2.473751328 -1.542410071  0.123002640  2.59586692  5.20330135  7.0285375919  7.69628255  8.31794409  7.80334286  6.585160061  5.61721570  3.69926499  2.96486053  2.74888218  3.57230533  4.28644615  4.619288770  4.42847215  4.024680e+00  3.212583515  2.29974710  1.89246119  1.10640939  0.069066720 -0.787115069 -1.44925487 -1.822120267 -2.272910596 -2.317262014 -2.163342715 -2.42858010 -2.641559520 -2.735702741 -3.20682529 -3.65603001 -3.55584833 -3.488249064 -3.26821547 -2.54646042 -1.77833676 -0.96903309 -0.380814823  0.08602313  0.447310286  0.690245257  0.86854526  0.93353326  0.854203566  0.75259807  0.58150497  0.40717757  0.393683457  0.52040564  0.628169295  0.874630998  1.25675846  1.741637805  2.097124726 2.0026709 1.7408050 1.3442976        NA         NA          NA NA NA NA NA NA NA NA NA
NA NA NA NA NA NA NA NA NA NA NA NA NA NA          NA          NA -1.84471208 -2.66460954 -3.38280016 -4.053575137 -3.83321177 -3.226896846 -2.31116534 -1.31597986 -0.66314802 -0.420823983 -0.76028792 -1.29112150 -1.76641118 -1.782828146 -0.815193604  0.982917978  3.14076559  5.19073035  6.9881492868  7.67199135  7.71780533  6.97878342  5.921586036  4.27957356  2.99952263  2.37572218  2.71660068  3.71954919  4.42890271  4.981945785  4.73049813  4.212990e+00  3.643513404  2.91649475  2.13239862  1.56881774  0.319251574 -0.708255944 -1.24401294 -2.033892886 -2.223101111 -2.488821688 -2.267771070 -2.23372420 -2.288979924 -2.244952599 -2.52372712 -2.79344564 -2.65649657 -2.799335517 -2.61189913 -1.88608045 -1.39778690 -0.97092618 -0.564009736 -0.32589631 -0.062786068  0.151219847  0.33537872  0.55845135  0.647605618  0.62383857  0.46080874  0.28471573  0.257225894  0.43040764  0.564591036  0.727078819  0.92882229  1.315371145  1.663836192 1.7965593 1.5637771 1.2364531        NA         NA          NA NA NA NA NA NA NA NA NA
NA NA NA NA NA NA NA NA NA NA NA NA NA NA          NA          NA -1.83131976 -3.50258039 -4.16718202 -4.245244317 -3.87898701 -3.021211561 -2.13913440 -1.09221026 -0.44275216 -0.306194083 -0.43347793 -0.84937085 -1.18313963 -0.864439719 -0.008077172  1.426930215  3.11355174  4.94901804  5.9362903800  6.72903680  6.85237506  6.39159434  5.789286685  3.87007071  2.94936375  1.43597416  1.79022753  3.10908318  4.28854547  4.555037053  4.32766794  4.081667e+00  3.588517060  3.27594356  2.63578960  1.65384247  0.694223634 -0.119130112 -0.98734063 -1.388167672 -1.516273485 -1.663554469 -2.005679520 -1.89499796 -1.839242038 -1.778593396 -1.67694858 -1.69607580 -1.75425084 -1.791102845 -1.51663596 -1.23291109 -0.96378992 -0.79712900 -0.667508844 -0.61489243 -0.482144267 -0.381123936 -0.20828964  0.09351072  0.351672636  0.35763900  0.23459573  0.11064834  0.210482200  0.43319077  0.647512627  0.778205640  0.88260138  1.070447946  1.286496337 1.3683268 1.2847730 1.1631296        NA         NA          NA NA NA NA NA NA NA NA NA
NA NA NA NA NA NA NA NA NA NA NA NA NA NA          NA          NA -2.47407591 -3.47885306 -3.96640543 -4.125552978 -3.42914519 -2.647869398 -1.56984299 -0.70155261 -0.13593437  0.037763924 -0.03821674 -0.13581728 -0.37927781 -0.225953808  0.448453225  1.502464299  2.44172282  4.15525143  4.8253610122  5.95672981  6.41152060  6.38833562  5.633961927  4.04812403  1.91867223  0.90801642  0.81865035  2.11789144  3.44656978  3.730416259  3.84358141  3.939781e+00  3.680273389  3.59969635  2.63515885  2.04004302  0.605296156 -0.078188642 -0.70970888 -1.031960585 -1.467200641 -1.639014198 -1.739486196 -1.62749617 -1.615155955 -1.220364940 -0.99448407 -0.83115781 -0.91394210 -0.779155665 -0.64277231 -0.64614731 -0.63788533 -0.73194806 -0.733883510 -0.90909895 -0.885110518 -0.957931702 -0.82100972 -0.51752046 -0.192334499 -0.11930620 -0.27252394 -0.25909983  0.049646424  0.45855364  0.810653887  0.936375173  0.97024687  0.971018674  1.145282539 1.0581561 1.0817122 0.9646227 0.7325489         NA          NA NA NA NA NA NA NA NA NA
NA NA NA NA NA NA NA NA NA NA NA NA NA NA          NA          NA -2.86403639 -3.31521981 -3.40944672 -3.466002086 -2.92742395 -2.198777845 -1.24659958 -0.43094141  0.01172622  0.133999013  0.21035288  0.19577001  0.29798554  0.323984049  0.512023009  0.924529084  1.29497085  2.60343564  3.6732829054  5.19840758  6.12796784  6.10206036  5.128543832  4.16107423  2.00826226  0.18140141 -0.04199498  0.90911957  2.43001726  3.135726726  3.44027634  3.596796e+00  3.692859270  3.04881741  2.55716619  1.26235083  0.004630860 -0.585407085 -1.14219669 -1.474942323 -1.724732742 -1.956406976 -1.836444486 -1.40282916 -1.445347156 -0.809782779 -0.30848355 -0.05866959  0.02643243 -0.091297115 -0.22425467 -0.38054425 -0.45126436 -0.59358994 -0.871288880 -1.12726764 -1.407879775 -1.573755926 -1.51531467 -1.21818198 -0.878201674 -0.78393488 -0.83310608 -0.57155420 -0.112873896  0.41702514  0.816636591  0.923909044  0.86394802  0.841114964  0.988334616 1.0044342 0.9525707 0.8431781 0.6951603         NA          NA NA NA NA NA NA NA NA NA
NA NA NA NA NA NA NA NA NA NA NA NA NA NA          NA          NA -2.43044827 -2.89797951 -2.94753688 -2.711365554 -2.34291419 -1.729583094 -0.99592654 -0.26918053  0.14221901  0.264054579  0.38988930  0.54143019  0.53943554  0.375084468  0.272412493  0.125346430  0.32818159  1.03700205  2.2922764441  4.68097783  5.62683562  5.98764700  5.094813811  3.02086021  1.20139570 -0.20714713 -0.10911722  0.26303664  1.09174206  1.527100267  1.85577800  1.881242e+00  2.237751871  1.62681394  0.78190765 -0.11684778 -1.081994247 -1.553057636 -1.86309799 -1.779272214 -1.899763309 -1.990530344 -2.012999330 -1.40490283 -1.008032503 -0.374845119  0.08361265  0.45100480  0.47821741  0.308809505  0.11775789 -0.15067978 -0.33455063 -0.59476377 -0.971856804 -1.45423794 -1.853320903 -2.151535798 -2.13059571 -1.88704864 -1.611461173 -1.40748929 -1.32140797 -0.97973769 -0.378637778  0.19237502  0.555097513  0.673425629  0.63069338  0.685504660  0.724783164 0.8009798 0.7670867 0.6980326 0.5023583         NA          NA NA NA NA NA NA NA NA NA
NA NA NA NA NA NA NA NA NA NA NA NA NA NA          NA -2.41896342 -2.27797819 -2.40281184 -2.41064844 -2.392941265 -2.05205469 -1.450779919 -0.76718897 -0.15126216  0.20656456  0.326339235  0.35856838  0.43304443  0.71225987  0.329075951 -0.160014625 -0.489288310 -0.16470676  0.21924034  2.0305278371  4.46500146  5.52879099  5.28901788  3.632859883  2.02900826  0.67021596 -0.44117404 -0.28534468 -0.43958321 -0.22776910 -0.087128707  0.12410799  2.129800e-01  0.095634584 -0.55633482 -1.36401701 -2.34068931 -2.628629646 -2.770330842 -2.48550836 -2.368045878 -2.093996923 -1.821029294 -1.771830084 -1.04667972 -0.483389520  0.213445955  0.59649221  0.60385748  0.61108305  0.519637270  0.34403148 -0.05178556 -0.24904595 -0.45225792 -1.062182777 -1.66396235 -2.135139436 -2.505079056 -2.54825371 -2.43496213 -2.208757828 -1.99283912 -1.79225165 -1.37634182 -0.795584666 -0.21288478  0.207916235  0.414721182  0.44308146  0.499052461  0.552222121 0.6655086 0.5972951 0.4664146 0.3158854         NA          NA NA NA NA NA NA NA NA NA
NA NA NA NA NA NA NA NA NA NA NA NA NA NA          NA -2.32941890 -2.60351020 -2.42403458 -2.07355187 -2.029683030 -1.84043567 -1.343478555 -0.69341196 -0.23569308  0.03327674  0.013333448  0.11636232  0.29715463  0.46441688  0.157865830 -0.236748275 -0.555447082 -0.68537142  0.85665118  2.5257470964  4.45703245  5.15725262  4.24737238  2.518507268  1.05478741 -0.43464394 -0.67948448 -0.53153613 -0.71481809 -1.32572464 -1.344573125 -1.18240138 -1.303919e+00 -1.716710728 -2.66893514 -3.33251268 -3.83466421 -3.764819368 -3.384180023 -2.76539852 -2.324639777 -1.918252944 -1.463358479 -1.005642043 -0.55541118  0.066814938  0.688714039  0.67835039  0.50391000  0.39088638  0.251858249 -0.05227517 -0.27887996 -0.39209035 -0.63510404 -1.088071048 -1.74595323 -2.192786497 -2.543800988 -2.58341432 -2.61836337 -2.553569814 -2.46527682 -2.29110867 -1.91789453 -1.354555403 -0.74989445 -0.189849766  0.194534899  0.43420399  0.599706507  0.615836714 0.6872205 0.4897422 0.2991690 0.1391204         NA          NA NA NA NA NA NA NA NA NA
NA NA NA NA NA NA NA NA NA NA NA NA NA NA          NA -2.21599707 -2.15539488 -2.16679896 -2.25302799 -2.053705102 -1.87344112 -1.321032619 -0.91304086 -0.56505640 -0.43252762 -0.420253657 -0.28688183 -0.06997880  0.16100492  0.058412137 -0.249860850 -0.202995463  0.09006621  1.12288696  3.1630713943  5.30506733  4.79095622  3.44400035  1.696238927  0.04452690 -1.19224249 -0.99452037 -0.75115487 -1.34192740 -1.57846303 -2.059341357 -2.15217974 -2.489433e+00 -3.361686761 -4.24467976 -4.46610055 -4.61680087 -4.285484626 -3.454350236 -2.76016031 -1.906945593 -1.048217087 -0.562801748  0.089328801  0.29091409  0.608356659  0.934098715  0.81662068  0.40887312 -0.03803800 -0.365301246 -0.58913133 -0.58972601 -0.60130679 -0.77517544 -1.161767509 -1.53841944 -1.934156145 -2.216084197 -2.40211396 -2.50009841 -2.575254137 -2.64675349 -2.62283421 -2.38655935 -1.875642444 -1.21718548 -0.559327183  0.003794293  0.41482766  0.715676988  0.841804513 0.9752091 0.8665120 0.6218949 0.3309669 0.02533842          NA NA NA NA NA NA NA NA NA
NA NA NA NA NA NA NA NA NA NA NA NA NA NA          NA -1.92850074 -1.90616008 -1.91249746 -1.95477959 -1.917105744 -1.90646367 -1.702767659 -1.53287124 -1.34482647 -1.27447443 -1.148588834 -0.86502278 -0.51889971 -0.21656452 -0.124572897 -0.059441045  0.174167498  0.77783168  2.50425736  4.6612202713  5.81298507  4.63957809  2.32971680  0.096807055 -0.88477568 -1.78487202 -1.49131738 -1.18933663 -1.71874503 -2.41392740 -2.324366674 -2.28084129 -2.993154e+00 -3.744362470 -4.24021042 -4.45466427 -4.50463537 -4.148950738 -3.308868961 -2.41445669 -1.180339328 -0.049916497  0.483070685  0.969955120  1.03032692  1.002791346  0.821977728  0.43613115  0.07339684 -0.46985439 -0.768580836 -0.89836085 -0.83811206 -0.79158531 -0.88253542 -1.109164665 -1.28233803 -1.482318591 -1.706188710 -1.99099609 -2.20704387 -2.375899129 -2.55203393 -2.68404362 -2.58934794 -2.205554904 -1.52331856 -0.763307521 -0.118961327  0.48469068  0.955174081  1.216681636 1.3178475 1.2829168 0.9462711 0.6077032 0.20753909          NA NA NA NA NA NA NA NA NA
NA NA NA NA NA NA NA NA NA NA NA NA NA NA          NA -1.82036014 -1.68237161 -1.63146111 -1.64745214 -1.689234379 -1.83437624 -2.120800976 -2.46277074 -2.61978103 -2.44104432 -2.042318299 -1.52505748 -0.96973497 -0.43147985  0.008526362  0.498974193  1.099798981  2.31628409  4.26821828  6.2576111154  6.35134495  4.76711071  2.29550790 -0.238002504 -1.83917730 -2.22577126 -2.05335950 -1.94817455 -2.64908412 -2.95745257 -2.894414457 -2.49968992 -2.440882e+00 -2.580961681 -3.18581773 -3.91520083 -4.04572220 -3.699025311 -2.746849917 -1.75347237 -0.521570164  0.568627617  1.274912926  1.491770174  1.34237899  1.055341834  0.715676865  0.33914400 -0.11924802 -0.64140554 -1.137642371 -1.18924580 -0.99960268 -0.87397419 -0.98422934 -0.979991848 -0.92396081 -0.905412793 -1.148424732 -1.58327366 -1.90436569 -2.152333375 -2.34225805 -2.55839843 -2.57513861 -2.300800370 -1.71468212 -0.941612780 -0.150863751  0.56852628  1.140321224  1.550330729 1.6802239 1.6617652 1.4265509 0.7314463 0.19618250          NA NA NA NA NA NA NA NA NA
NA NA NA NA NA NA NA NA NA NA NA NA NA NA          NA -1.43596058 -1.50140994 -1.36646289 -1.46741400 -1.636739876 -2.02526824 -2.604678982 -3.20311703 -3.52109036 -3.39484842 -2.893043257 -2.03676692 -1.20037599 -0.41236776  0.422957185  1.181513029  2.250847889  3.60762797  5.91016842  7.1185309241  7.02004782  5.02374193  2.24901762 -0.821357799 -2.09980122 -2.95825069 -3.09528092 -3.33457313 -3.86759003 -3.72604461 -3.266099974 -2.13785473 -1.386966e+00 -1.376586819 -2.05552620 -2.93834766 -3.38334833 -3.034218109 -2.195499835 -1.15485347 -0.104193506  0.841349995  1.285413632  1.303401178  1.11153019  0.821781179  0.559261138  0.23229279 -0.29099052 -0.86014496 -1.505333853 -1.54736236 -1.27023360 -1.03292448 -0.88849729 -0.752671950 -0.51430051 -0.399045031 -0.653605279 -1.11133591 -1.58876033 -1.829182498 -1.94478915 -2.05318594 -2.20017917 -2.142184011 -1.72237474 -0.981758369 -0.133526881  0.59550745  1.202831736  1.624367435 1.8743888 1.6496256 1.4487698 0.9335868 0.21240387          NA NA NA NA NA NA NA NA NA
NA NA NA NA NA NA NA NA NA NA NA NA NA NA          NA -1.33231298 -1.16943016 -1.11018778 -1.21254347 -1.388382833 -1.94149219 -2.782949248 -3.60368948 -3.98981817 -3.80259959 -3.118941646 -2.28622470 -1.21409232 -0.15750984  1.006585037  2.099283769  3.091541085  4.95993499  6.75832488  7.5778196420  7.32973241  5.00195697  1.87911322 -0.648148112 -2.42005755 -3.53440441 -3.79818174 -4.28530068 -4.31273853 -3.74800201 -2.884695891 -1.51933029 -1.969563e-01 -0.183755423 -1.02319937 -1.79759676 -2.32467107 -2.192484262 -1.340162900 -0.36729001  0.370548823  0.776826529  0.875786370  0.685218334  0.55128104  0.312826250  0.226659666  0.06938670 -0.47457500 -1.22011239 -1.783074864 -1.71570408 -1.41170023 -1.13117096 -0.74938725 -0.405796029 -0.08505757 -0.047030081 -0.301521428 -0.73858668 -1.11616738 -1.247265954 -1.28335808 -1.41226605 -1.63080931 -1.722880257 -1.53430952 -1.053881265 -0.360942631  0.42864132  1.019789790  1.442761133 1.7130471 1.8400474 1.7105604 1.1980397 0.57534324          NA NA NA NA NA NA NA NA NA
NA NA NA NA NA NA NA NA NA NA NA NA NA NA          NA -0.98913820 -0.83722822 -0.77902633 -0.84278587 -1.116896135 -1.60022767 -2.573298717 -3.38210066 -3.81277583 -3.75873708 -3.215059859 -2.22879276 -1.05219810  0.30602996  1.794555685  2.856378391  4.185242899  5.50673988  6.99120401  7.5751239720  6.61429006  4.72439573  2.02657963 -0.557174837 -2.68567573 -3.73188758 -4.12767444 -4.42034374 -4.25926346 -3.57536786 -2.358763267 -1.04132270  2.394892e-01  0.221238823 -0.38436833 -1.32657482 -1.92699952 -1.468418093 -0.680713342  0.02201937  0.438875749  0.685927389  0.350444627 -0.025788390 -0.30333583 -0.236220872 -0.202800502 -0.24930654 -0.75342793 -1.39992769 -1.850414648 -1.97226475 -1.71155978 -1.23353681 -0.71207894 -0.161803757  0.22892595  0.204271749 -0.097630095 -0.42119869 -0.60853834 -0.685902857 -0.67683808 -0.78757322 -1.09356606 -1.306872448 -1.24746450 -0.906415062 -0.403379997  0.30324493  0.730026995  1.184833105 1.5451888 1.7583244 1.5710564 1.0992455 0.46186714 -0.14264362 NA NA NA NA NA NA NA NA
NA NA NA NA NA NA NA NA NA NA NA NA NA NA          NA -0.77560082 -0.64496340 -0.53021352 -0.58176166 -0.763871335 -1.20473668 -1.958100557 -2.72737505 -3.26962040 -3.37103603 -2.992819362 -2.07434587 -0.78888479  0.91961750  2.418733391  3.345934712  4.387684700  5.61345810  6.59659481  7.1687379396  6.12093011  4.19080217  1.81515789 -0.801046152 -2.80121362 -3.50849281 -3.80024110 -3.98803451 -3.52312353 -2.68932299 -1.567741642 -0.37839825  2.049523e-01  0.008356135 -0.97729540 -1.76042072 -1.74821023 -1.064391367  0.132357578  0.71015213  0.978711495  0.800347251  0.289585033 -0.252488548 -0.41673250 -0.570179442 -0.400655283 -0.57007493 -0.89838148 -1.51224508 -2.036368539 -2.15137109 -2.12473474 -1.61761819 -1.01540153 -0.370397683  0.14155261  0.209144584  0.084786145 -0.04278726 -0.13938905 -0.199556872 -0.27615643 -0.45385792 -0.77459897 -0.973249222 -0.99211149 -0.825391965 -0.460801311 -0.09585935  0.317278827  0.638767355 0.9832787 1.2122832 1.1929780 0.8340355 0.10300283 -0.38363857 NA NA NA NA NA NA NA NA
NA NA NA NA NA NA NA NA NA NA NA NA NA NA          NA -0.45113067 -0.21030368 -0.08723910 -0.18511907 -0.419658048 -0.81718133 -1.383501459 -2.09316292 -2.66216690 -2.95884896 -2.675973207 -1.70231664 -0.12695820  1.45788649  2.746055475  3.520869955  4.131514667  4.91476536  5.74856235  5.9969174920  4.94519049  3.57898005  1.37018233 -0.821911509 -2.22986449 -2.90414646 -3.21879510 -3.00684503 -2.42880535 -1.44845666 -0.597574422 -0.23019040 -3.222283e-01 -0.711546481 -1.70789456 -2.10403672 -1.76977923 -0.821361034  0.486735166  1.47013057  1.618417876  1.340125964  0.752781094  0.331151039 -0.18534462 -0.460570465 -0.603747168 -0.77346291 -1.06855755 -1.58153159 -2.027708147 -2.32916903 -2.31876294 -2.02441263 -1.42358050 -0.786886466 -0.34639174 -0.041526167  0.114449322  0.18352602  0.17670954  0.075077553 -0.11006410 -0.36701592 -0.68174099 -0.866062822 -0.96698819 -0.776303915 -0.481126866 -0.16664222  0.210586951  0.485029248 0.7719214 0.7618467 0.6443886 0.3781545 0.01583944 -0.28980072 NA NA NA NA NA NA NA NA
NA NA NA NA NA NA NA NA NA NA NA NA NA NA          NA -0.39433092  0.00215229  0.22931120  0.28456496  0.087134002 -0.25091942 -0.816098370 -1.48375884 -2.08742902 -2.43128940 -2.213062324 -1.22923310  0.25906534  1.89597071  2.908670463  3.324050220  3.906069896  4.15530916  4.44019889  4.3384797604  3.68418764  2.65036103  0.75573902 -0.674885956 -1.64713125 -1.98804624 -2.01687282 -1.61224949 -0.87862638 -0.22693512  0.102339731 -0.22064355 -8.500116e-01 -2.003035623 -2.97080018 -2.90082142 -2.14269596 -0.604702690  0.774286419  1.53854401  1.977119198  1.981741813  1.542341900  1.000829599  0.43248986 -0.100859454 -0.521799209 -0.79645650 -1.06498356 -1.40451024 -1.765818610 -1.99992408 -2.10639966 -2.03757785 -1.62334760 -1.159104380 -0.73369349 -0.360769820  0.021015759  0.21043814  0.23105281  0.069494878 -0.15983977 -0.46834266 -0.75826944 -0.961089167 -0.97900680 -0.746115237 -0.460491321 -0.19532115  0.020123952  0.293095198 0.5515374 0.7266758 0.7264715 0.5056497 0.30087258  0.03208017 NA NA NA NA NA NA NA NA
NA NA NA NA NA NA NA NA NA NA NA NA NA NA          NA -0.25452429  0.22974703  0.57580406  0.67284932  0.583299935  0.22035261 -0.267699605 -0.87758022 -1.51114592 -1.83736007 -1.567934020 -0.52952454  0.87793005  2.12517947  2.928765805  3.156110106  3.113164022  3.05102565  2.97210076  2.9030012778  2.38755523  1.40408815  0.14865156 -0.726075352 -1.36796943 -1.48465108 -1.11772499 -0.26829837  0.48679168  0.92853316  0.407906349 -0.53121558 -2.060652e+00 -3.253264829 -4.42787820 -4.02738465 -2.62138498 -0.568228876  0.711870899  1.40179865  1.816397320  1.599092196  1.623478178  1.308328891  0.79256163  0.143433383 -0.342458514 -0.62853126 -0.92209314 -1.11801259 -1.275511774 -1.56425582 -1.54415806 -1.64942850 -1.43610258 -1.140956403 -0.80357387 -0.404619908  0.006913745  0.24620025  0.23710056  0.001104834 -0.21415039 -0.51774301 -0.81156631 -0.936743123 -0.87952643 -0.715894317 -0.522999359 -0.29369087 -0.001676760  0.310542645 0.7254489 0.9476683 0.9407043 0.7778220 0.63380836  0.36630907 NA NA NA NA NA NA NA NA
NA NA NA NA NA NA NA NA NA NA NA NA NA NA          NA -0.25264569  0.41666241  0.72938822  0.95925551  0.879676059  0.65197742  0.270417869 -0.26853556 -0.83469109 -1.11287169 -0.944362831 -0.09322274  1.00647727  1.97917586  2.560638483  2.766108648  2.392887464  1.80595594  1.50866971  1.1771572748  1.03051428  0.24756891 -0.62515795 -1.073439759 -1.07746952 -0.72872435  0.01827304  1.05151887  1.60962797  1.26370001  0.163998859 -1.18343031 -2.890913e+00 -4.065321501 -4.68711858 -4.73107609 -3.12533894 -1.016237776  0.309654597  1.04773521  1.235813119  1.281778195  1.282494808  1.092095016  0.66472992  0.143203562 -0.248948112 -0.49809924 -0.72114380 -0.95715117 -0.987215192 -1.06880433 -1.13505386 -1.11211152 -1.06460189 -0.965671548 -0.60714844 -0.263375553  0.140912951  0.43718671  0.32440129  0.121061229 -0.08519817 -0.28913375 -0.47002913 -0.628566564 -0.54234628 -0.527455887 -0.435179316 -0.22080907  0.097448690  0.499785408 0.9041874 1.1638944 1.1687837 1.0829035 0.97153599  0.83188069 NA NA NA NA NA NA NA NA
NA NA NA NA NA NA NA NA NA NA NA NA NA NA -0.60007997 -0.27664591  0.25964240  0.76174746  1.18002609  1.159311647  1.03896318  0.718630989  0.27782106 -0.14743731 -0.57337989 -0.392438083  0.17356969  0.92131401  1.53627563  1.845487029  1.890634620  1.460324035  0.93126110  0.64041528  0.3722570937 -0.19128630 -0.92059824 -1.41777505 -1.239915415 -0.62925120  0.27642799  1.40428196  2.31498116  2.37525678  1.21636578 -0.425272222 -1.97619374 -3.449198e+00 -4.449320162 -4.67675291 -4.14236633 -2.71876036 -1.230786419 -0.006283261  0.74026992  0.825990100  0.928747799  0.919739110  0.822566585  0.42302804  0.041037466 -0.242631268 -0.40209230 -0.49594525 -0.68246099 -0.721750662 -0.75362266 -0.76997588 -0.80704818 -0.78061378 -0.695671151 -0.39010707  0.023296753  0.332347265  0.53527595  0.46567786  0.368717521  0.30182845  0.28840468  0.19600599  0.106261123 -0.01147482 -0.200636858 -0.231671440 -0.06121966  0.244249679  0.777356010 1.2126969 1.4465464 1.5706302 1.5352427 1.28080000  1.00200259 NA NA NA NA NA NA NA NA
NA NA NA NA NA NA NA NA NA NA NA NA NA NA -0.64912563 -0.14603875  0.35326037  1.05562984  1.33581052  1.393905500  1.26599610  1.023287992  0.73439368  0.31961097 -0.04629500 -0.137312642  0.03118590  0.44392473  0.83644022  1.043240143  0.983210169  0.646806879  0.25417405  0.07856561  0.0337931294 -0.58095780 -1.35494439 -1.30628310 -0.628968783  0.56988890  1.99897000  3.05266621  3.55616974  2.96949411  1.23071779 -0.845071621 -2.20816753 -3.417041e+00 -4.075862948 -3.69852447 -3.32491067 -2.01292507 -0.198112437  0.501181353  0.53710875  0.663671901  0.646650616  0.697077491  0.687592283  0.30881252  0.019359443 -0.047706055 -0.12403715 -0.18440341 -0.32360696 -0.443980451 -0.50337825 -0.61461611 -0.71443305 -0.71771773 -0.610711268 -0.31639690  0.040169635  0.323061612  0.54013982  0.58576661  0.642575214  0.75384727  0.81077781  0.79660904  0.745573941  0.51245206  0.234781757  0.046559926  0.09403253  0.338480960  0.853196106 1.3413089 1.6806864 1.8720061 1.8626799 1.73182753          NA NA NA NA NA NA NA NA NA
NA NA NA NA NA NA NA NA NA NA NA NA NA NA -0.34169827  0.05316966  0.58109314  1.35865016  1.59144328  1.628858120  1.49612473  1.336457794  1.11518306  0.69261046  0.29943590 -0.048815133 -0.27235843 -0.08712829 -0.03335553  0.250846274  0.229957201  0.056058198 -0.18186348 -0.13339548 -0.2597355598 -0.50354054 -0.77268550 -0.48362896  0.813498637  2.25959639  3.47458899  4.43488499  4.54316891  3.27456488  0.97004925 -0.975456801 -2.37002052 -3.340787e+00 -3.597759539 -3.34810245 -2.35417949 -0.69238967  0.645619335  0.938536550  0.87354761  0.825255020  0.674099620  0.657413578  0.501808356  0.27452019  0.092362484  0.107912392  0.14604202  0.14132116 -0.04726642 -0.269530715 -0.46226532 -0.61487748 -0.83338406 -0.88179548 -0.758322634 -0.54615699 -0.166044740  0.214024154  0.46200395  0.63642052  0.807564738  1.04667346  1.09991396  1.05185206  0.966596745  0.66716592  0.393290509  0.196666212  0.11488961  0.341514773  0.817111016 1.3931935 1.9331165 2.0882420 2.1131065 1.96456043          NA NA NA NA NA NA NA NA NA
NA NA NA NA NA NA NA NA NA NA NA NA NA NA -0.02783713  0.80813675  1.40315614  1.75539295  1.96705005  2.015112464  1.83816943  1.613370924  1.31239873  0.85878221  0.50424340  0.021707372 -0.58261339 -0.74477434 -0.65782211 -0.312474284 -0.210873112 -0.315831108 -0.36038311 -0.30060281 -0.1041176749  0.09360857  0.38191367  1.13995512  2.511562527  3.73938733  4.59916855  5.11029320  4.91286711  3.23510740  0.82981452 -1.451264424 -2.72851520 -3.477976e+00 -3.181041547 -2.19439847 -1.07267283  0.90224609  1.713414138  1.567550130  1.31835354  1.204800379  0.994487562  0.648451488  0.314809232  0.10000334  0.014327845  0.183487638  0.33006105  0.25077761  0.01073168 -0.326275464 -0.72913975 -1.00037279 -1.16414984 -1.12754870 -1.021542793 -0.82352055 -0.491560475 -0.111584444  0.17526603  0.58991800  0.902903079  1.16668596  1.14681137  1.01378651  0.864514249  0.61438285  0.235427333 -0.102808265 -0.20114398 -0.001812453  0.609814907 1.3365168 1.7549793 2.2409189 2.1554701 2.08589682          NA NA NA NA NA NA NA NA NA
NA NA NA NA NA NA NA NA NA NA NA NA NA NA  0.99211049  1.48908220  1.97832210  2.29983282  2.56115831  2.386236799  1.97217261  1.741187003  1.56824616  1.26591695  0.74449106  0.092430973 -0.46529791 -0.99812423 -0.92031313 -0.534815690 -0.327783133 -0.357395193 -0.39636657 -0.18223555  0.2319024950  0.70462334  1.44054069  2.62380996  3.764963298  4.49118792  4.95711482  5.04477250  4.59573273  3.01305934  0.40036793 -1.615857093 -2.80405468 -3.147155e+00 -2.133348234 -0.63705002  1.16198660  2.72756755  2.948634252  2.470656151  2.13454382  1.784536062  1.314585402  0.696262166  0.229957068 -0.06428100 -0.002041671  0.207356150  0.34205533  0.28970363 -0.09160652 -0.669809609 -1.15664470 -1.47742089 -1.53813367 -1.53138442 -1.466291011 -1.29768019 -1.010671839 -0.635623758 -0.25351924  0.25258613  0.801210706  1.05866002  0.96427030  0.75255954  0.545197423  0.30984911 -0.079969175 -0.409136298 -0.49948311 -0.306522322  0.222172721 0.9863303 1.6536411 2.0268944 2.2295060 2.00971417          NA NA NA NA NA NA NA NA NA
NA NA NA NA NA NA NA NA NA NA NA NA NA NA  1.54989972  2.03177872  2.47974273  2.85471758  2.69365347  2.562533589  2.24529798  2.048288761  1.88520001  1.58119646  0.96029112  0.305733145 -0.52979312 -0.96490700 -0.91421205 -0.507310692 -0.266263138 -0.294137499 -0.28599770 -0.12643449  0.5734233136  1.34556356  2.27251747  3.36871994  3.971752884  4.20352420  4.33235040  4.29044217  3.82811894  2.59278177  0.50692385 -1.236813993 -2.21370982 -1.769286e+00 -0.284563366  1.74524341  3.76266222  4.81541560  4.132953148  3.612538077  3.10256928  2.422649648  1.586509173  0.769606949  0.085593923 -0.19974635 -0.089738477  0.100700040  0.25279126  0.05937735 -0.37862013 -1.026520736 -1.50977025 -1.75853873 -1.84830768 -1.91818143 -1.927025111 -1.75727339 -1.516259168 -1.191095471 -0.59563239  0.01323869  0.549908084  0.76614912  0.64693326  0.44686386  0.289944166  0.06397957 -0.254266051 -0.609181130 -0.66930467 -0.446725161  0.026267849 0.7902523 1.5448336 1.9040058 1.9851911 2.06680008          NA NA NA NA NA NA NA NA NA
NA NA NA NA NA NA NA NA NA NA NA NA NA NA  1.90487609  2.60175273  3.13192155  3.27002022  3.02308484  2.854550969  2.56932550  2.419097074  2.18878556  1.80908660  1.29076177  0.278458015 -0.52059012 -0.85188144 -0.65305903 -0.309452065 -0.135973666 -0.130049304 -0.13229470  0.13019320  0.8643556632  1.78674471  2.57950708  3.09327236  3.220724296  3.20169983  3.16526346  3.04633902  2.52083915  1.68293060  0.56740556 -0.671725222 -0.52082742  4.500754e-01  2.426961581  4.43976759  5.56369525  5.85645450  5.225103509  4.554527248  3.67632864  2.547183042  1.409337231  0.473353725 -0.148077023 -0.34593883 -0.197182354 -0.038042385  0.07445548 -0.03983675 -0.50942100 -1.080373796 -1.59958399 -1.83026908 -2.01199128 -2.14435191 -2.233276727 -2.17420145 -1.952319599 -1.571107560 -0.88501067 -0.13958998  0.408642911  0.56955987  0.37913363  0.14779023  0.031838470 -0.10762751 -0.385611848 -0.526924508 -0.61012652 -0.473189768 -0.005586526 0.6687886 1.3087107 1.7632074 1.9261831 2.10113206          NA NA NA NA NA NA NA NA NA
NA NA NA NA NA NA NA NA NA NA NA NA NA NA  2.11639878  2.89524860  3.45941457  3.65901704  3.35093038  3.117644696  2.85712578  2.641957203  2.52468077  2.12139375  1.32253682  0.550874365 -0.10384726 -0.49024786 -0.28476794  0.090101272  0.134038741  0.094129153  0.10436890  0.48590622  1.1945150396  1.82110797  2.17946095  2.03301530  1.704595428  1.68897499  1.73660479  1.51559662  1.10999677  0.68874073  0.44621404  0.674673693  1.33885261  2.720891e+00  4.471067235  5.68299671  6.25226111  5.86685227  5.587739281  4.827278455  3.77437853  2.279714699  0.826507613 -0.016388867 -0.466990365 -0.54509549 -0.357000064 -0.174801203 -0.05776075 -0.13266599 -0.56903408 -1.122476700 -1.49037155 -1.71640485 -1.96464867 -2.26813878 -2.423539959 -2.48657222 -2.293905837 -1.855919480 -1.14200676 -0.36828342  0.304630736  0.49810374  0.35981256  0.13503114  0.002508405  0.01156557 -0.101174485 -0.279349256 -0.38405372 -0.345334377 -0.191374210 0.5041332 1.1066606 1.4999140 1.8306321 1.98076781          NA NA NA NA NA NA NA NA NA
NA NA NA NA NA NA NA NA NA NA NA NA NA NA  2.22947608  3.03060150  3.59757518  3.64484796  3.40333846  3.206758108  3.02001051  2.824751449  2.60691659  2.27521955  1.46849179  0.992196648  0.47807555  0.22307661  0.32239773  0.578910001  0.616713663  0.595919167  0.55323683  0.94672059  1.4961833905  1.76639252  1.66791018  1.06972588  0.613403703  0.51432920  0.61908637  0.43082911  0.31887362  0.55277259  1.03553707  1.772397512  2.64968569  3.552475e+00  4.715308951  5.57195488  5.79375765  5.41994336  5.047189051  4.288804532  2.85557211  1.316311132  0.104851288 -0.640969318 -0.868474109 -0.67545387 -0.280718380 -0.102399048 -0.01540075 -0.10027008 -0.47984681 -0.882888234 -1.15189137 -1.38484812 -1.71433825 -2.04047401 -2.327239265 -2.48032421 -2.320752116 -1.999626148 -1.40276101 -0.56962111  0.205862184  0.55040365  0.57310503  0.44169694  0.397138809  0.45122876  0.330643434  0.132181213  0.01732455  0.072476593  0.217250925 0.5443566 0.9042764 1.4855304 1.7134321 1.84595326          NA NA NA NA NA NA NA NA NA
NA NA NA NA NA NA NA NA NA NA NA NA NA NA  2.19554574  2.84539551  3.58736545  3.70224674  3.41140550  3.185586615  2.91270553  2.649597454  2.45007567  2.25767701  1.92716689  1.606145188  1.34318871  1.08355352  1.08402585  1.202192714  1.216621305  1.112714841  1.22180648  1.47024812  1.7347734825  1.72028621  1.16712151  0.54558628  0.194272998  0.24246513  0.48938764  0.60833530  1.17689129  1.60208258  2.08220460  2.687009273  3.38157969  4.069946e+00  4.793324595  5.11862095  5.02494866  4.56157295  3.796276187  2.597516235  1.29572411  0.005101156 -0.809582589 -1.141285934 -1.074461287 -0.62111986 -0.058421324  0.301993979  0.39194829  0.20724650 -0.18713943 -0.507088823 -0.79459869 -0.86172182 -1.09781312 -1.50854796 -1.917225494 -2.18442519 -2.216679981 -2.008965756 -1.47138620 -0.59926009  0.185509485  0.65996625  0.84700008  0.90998622  0.955888935  0.99807784  1.040146747  0.833645676  0.63141317  0.482233917  0.470716833 0.7075798 0.9767938 1.3272138 1.5557844 1.64483180          NA NA NA NA NA NA NA NA NA
NA NA NA NA NA NA NA NA NA NA NA NA NA NA  2.09815104  2.72271022  3.37094689  3.40018286  3.04287292  2.666307570  2.37391813  2.240624224  2.10089682  2.21314820  2.35772575  2.509616158  2.23695968  2.03784447  1.88454672  1.912840017  1.786878226  1.710526195  1.80420465  1.86147999  1.9144137177  1.53392496  0.86000920  0.51204495  0.535153946  1.09169945  1.80975550  2.56200596  3.22178874  3.57814845  3.70068167  3.935015670  4.23939252  4.657832e+00  5.079938233  5.04349799  4.34289147  3.41084418  2.216067172  0.882028876 -0.26759579 -1.195883022 -1.572329640 -1.500871716 -1.179221048 -0.51708186  0.194886757  0.694610344  0.94213917  0.70896471  0.26099878 -0.142686595 -0.27456339 -0.23445652 -0.39846126 -0.78943218 -1.213873581 -1.63759295 -1.845570980 -1.727570393 -1.22705714 -0.41866357  0.303415697  0.82141521  1.14380323  1.44423613  1.579153783  1.63113746  1.628906047  1.465697527  1.19254782  0.943484426  0.861000947 0.8735539 0.9234625 0.9695615 1.2023725 1.44052140          NA NA NA NA NA NA NA NA NA
NA NA NA NA NA NA NA NA NA NA NA NA NA NA  2.18019435  2.64460523  2.88460605  2.94881440  2.45428420  2.319706781  2.10031549  1.756097743  1.86937628  1.99626580  2.50438867  2.920118190  2.83599284  2.54656061  2.25570092  2.108260016  1.981858560  2.057701985  2.13747570  2.00300685  1.6234212267  1.23339570  0.91828800  1.09506293  1.718151953  3.02179482  4.40121411  5.58190874  5.97942726  5.94104574  5.53439208  5.528097106  5.56620088  5.678138e+00  5.436337857  4.72934149  3.60194161  2.46640381  1.319483585  0.015643582 -1.06650965 -1.718970403 -1.869515798 -1.725415759 -1.158207194 -0.26909901  0.571948887  1.143522938  1.35691924  1.04725426  0.37623162 -0.006843244 -0.05701232  0.07269313  0.12395896 -0.07745074 -0.422877377 -0.80313681 -1.136151745 -1.123304697 -0.66886938 -0.01100948  0.643477364  1.15892003  1.55303158  1.92506926  2.074280056  2.07722758  1.950686626  1.779191329  1.49216496  1.195857582  1.027867856 1.0731793 0.9801688 0.8366437 0.8918309 1.02190703          NA NA NA NA NA NA NA NA NA
NA NA NA NA NA NA NA NA NA NA NA NA NA NA  2.15546866  2.37800348  2.38544475  2.63958076  2.40607344  2.066240506  1.71115195  1.497410198  1.50502870  1.83159192  2.40553964  2.818541377  2.59880325  2.24445229  1.91371029  1.792097164  1.816233681  2.020004369  2.06721162  1.65238564  1.0715009350  0.62407041  0.89201927  1.93763043  3.514740474  5.50795713  7.48094905  8.41447557  8.31928411  7.68510277  7.11267836  6.893598107  6.62969033  6.375355e+00  5.563788620  4.28114439  2.94330468  1.77615321  0.903320183 -0.090750063 -0.96305556 -1.580583590 -1.770542574 -1.556857134 -1.018151573 -0.06561503  0.849336293  1.365436276  1.50792764  0.93302575  0.21059667 -0.227849327 -0.31078201 -0.01935211  0.36133275  0.41949805  0.286034963  0.01854394 -0.312844029 -0.325089241 -0.01415082  0.52290501  1.192527932  1.65876700  1.96571626  2.18386516  2.306553075  2.23879907  2.124012863  1.978515746  1.73652562  1.340482405  1.134026602 1.0117415 0.9139329 0.9988948 0.9301336 0.93517491          NA NA NA NA NA NA NA NA NA
NA NA NA NA NA NA NA NA NA NA NA NA NA NA  2.65567425  2.62240397  2.72539307  2.85343323  2.35307102  1.690279730  1.37215505  1.381338727  1.42220596  1.79454214  2.38237194  2.518928223  2.06886002  1.49835014  1.27288843  1.314557069  1.485515761  1.654030783  1.52919321  0.97332894  0.1127496842 -0.12879904  0.60751642  2.31134573  4.914448044  7.34281152  9.21044434  9.85182733  9.49288048  8.67988033  7.91432645  7.351248306  6.85034127  6.197333e+00  4.918374382  3.40516338  2.10743033  1.35979890  0.841016848  0.299432454 -0.40367607 -0.993526512 -1.334512815 -1.181089793 -0.653436097  0.12081847  0.833936446  1.149397795  0.99519175  0.46602583 -0.28014546 -0.710055020 -0.73112595 -0.28394504  0.22007061  0.57712141  0.623512782  0.47194143  0.235368478  0.241468472  0.52182462  1.03889347  1.652368046  2.05848239  2.17836653  2.27433346  2.300125364  2.24737407  2.220047006  2.122254090  1.97018532  1.725617641  1.326308498 1.1188340 1.0191462 0.9455866 1.0073755 0.90834116          NA NA NA NA NA NA NA NA NA
NA NA NA NA NA NA NA NA NA NA NA NA NA NA  2.64319443  2.50470118  2.88068317  2.60720078  2.24091917  1.697925427  1.53036345  1.429944617  1.58042690  1.95986044  2.33093414  2.161868157  1.40588086  0.74502137  0.66961328  0.919443302  1.163524195  1.273176806  0.83321281 -0.19153637 -1.2400718728 -1.48293603 -0.23139216  1.95834712  4.926113502  7.52492117  9.04387532  9.32664386  8.81363138  7.95353425  7.58552886  6.919056700  6.35724809  5.103880e+00  3.719587586  2.21216377  1.36275463  1.13184292  1.125740620  0.848161759  0.33296957 -0.194947159 -0.535320166 -0.493723002 -0.185659245  0.34538103  0.681630043  0.670511211  0.19495123 -0.30615279 -0.76309680 -1.055479754 -0.99254809 -0.56290358  0.03578853  0.47770768  0.655343008  0.62486272  0.476551982  0.458602148  0.72514439  1.27939670  1.899525294  2.28288936  2.26205059  2.27645769  2.301662889  2.31106167  2.352158606  2.379487596  2.34185398  2.187653411  1.827312682 1.3964306 1.1562617 1.0452181 1.1476811 1.03359750          NA NA NA NA NA NA NA NA NA
NA NA NA NA NA NA NA NA NA NA NA NA NA NA          NA  2.28741219  2.35641002  2.31535584  2.09641349  1.840412957  1.68371822  1.665673332  1.95646972  2.28410602  2.27555398  1.690833385  0.75494886  0.10293705  0.18786596  0.624281455  0.922819360  0.745354212 -0.13804103 -1.55084770 -2.8048316806 -2.83858506 -1.70087400  0.41674379  3.158361899  5.76864782  6.99041301  6.99077687  6.43675249  6.49672583  6.64942126  6.507054138  5.59483626  4.146036e+00  2.399222552  1.27889357  1.00725655  1.16126035  1.410297228  1.296378398  0.89780679  0.503231927  0.195072891  0.147472004  0.178235014  0.27043403  0.274938428 -0.086473103 -0.55036329 -0.88071772 -1.18835514 -1.339119155 -1.21870490 -0.74378029 -0.14689068  0.29015719  0.605474129  0.67818772  0.545662184  0.470660881  0.64776930  1.13548213  1.757143654  2.11938699  2.26296159  2.25419780  2.235273022  2.34697279  2.502793570  2.627983238  2.68486101  2.575573314  2.238561743 1.7200842 1.3098929 1.1257119 1.0601279 1.14333901          NA NA NA NA NA NA NA NA NA
NA NA NA NA NA NA NA NA NA NA NA NA NA NA          NA  2.20529051  2.28784894  2.39758730  2.31429241  2.275533932  2.10143086  2.203737754  2.44820922  2.67874412  2.27886810  1.289946053  0.12483855 -0.43966929 -0.18261701  0.323825048  0.516224980 -0.007647619 -1.27187410 -2.92671765 -4.1376330907 -4.42227956 -3.66156650 -2.16119314 -0.142816837  1.89690968  3.03952713  3.26645393  3.58788175  4.69179059  6.06100859  6.319671166  5.14969351  3.204366e+00  1.500090023  0.57654260  0.65311424  0.96450464  1.188595023  1.214937157  1.05820190  0.854779083  0.527967406  0.346530935 -0.002399322 -0.17360373 -0.519757518 -0.904487297 -1.19462976 -1.45299900 -1.62517620 -1.626957592 -1.45784734 -1.01309646 -0.39367637  0.13995320  0.471871650  0.54282129  0.438034503  0.317404977  0.37564259  0.75027372  1.251140484  1.73052524  2.03031299  2.08560655  2.195785841  2.36799669  2.610700818  2.867772405  2.96093158  2.895162634  2.569271929 1.9862473 1.5132233 1.2713088 1.1796089         NA          NA NA NA NA NA NA NA NA NA
NA NA NA NA NA NA NA NA NA NA NA NA NA NA          NA  2.49894099  2.46286657  2.67758489  2.63456979  2.756823987  2.68972200  2.849558992  3.00024609  2.93653713  2.24720099  0.886799407 -0.23889862 -0.72448886 -0.46007355 -0.032450797 -0.098102051 -0.834905103 -2.41866387 -4.18951152 -5.3561824216 -5.77795266 -5.58314854 -5.08640688 -3.969211086 -2.80923677 -1.81095005 -0.78859834  0.60940549  3.08365354  5.57919005  6.341469734  4.67742543  2.470125e+00  0.780519236 -0.06815058 -0.13663781  0.10756221  0.464552213  0.608208414  0.68259786  0.501037984  0.254423905 -0.086122296 -0.406339126 -0.79482197 -1.237762054 -1.580836922 -1.89837228 -2.09061077 -2.16679293 -2.129105231 -1.86946778 -1.37300506 -0.73788209 -0.20111545  0.178232636  0.25295427  0.150701009  0.032999979  0.12461052  0.36723316  0.768009726  1.25164516  1.67473126  1.86915416  1.955900369  2.21031062  2.490136776  2.859528573  3.02671300  3.000479546  2.603376968 2.1987608 1.7460239 1.4507883 1.2708743         NA          NA NA NA NA NA NA NA NA NA
NA NA NA NA NA NA NA NA NA NA NA NA NA NA          NA  2.30662289  2.43902341  2.71267633  2.89238375  2.941383813  3.12844819  3.348130163  3.44565667  3.08089264  2.11975425  0.613468086 -0.41716720 -0.76262926 -0.59446345 -0.546525011 -0.920579993 -1.851945259 -3.50649800 -5.31244484 -6.5497911043 -7.07393369 -7.42880896 -7.39231794 -7.173053440 -6.73768334 -5.80839130 -4.23564483 -1.43291957  2.20919155  5.56655218  6.555719757  4.69437975  2.195635e+00  0.372092004 -0.66017069 -0.98735453 -0.90864754 -0.520477103 -0.166966341  0.05516802  0.087722153 -0.083107806 -0.318442206 -0.643035463 -1.14178246 -1.649752010 -2.171515916 -2.54796009 -2.82977141 -2.93492249 -2.796837442 -2.44517646 -1.88522629 -1.27662262 -0.71885787 -0.358160393 -0.20823115 -0.181249888 -0.187559534 -0.08950144  0.11940559  0.438362434  0.92957295  1.35809970  1.63085260  1.827260806  1.96061349  2.249187628  2.642351935  2.91192774  2.902503691  2.649237588 2.2248137 1.5979262 1.4370449 1.5277195         NA          NA NA NA NA NA NA NA NA NA
NA NA NA NA NA NA NA NA NA NA NA NA NA NA          NA  1.80453257  1.91184245  2.60651809  3.06352655  3.200126642  3.32150352  3.624405152  3.64270718  3.08517937  1.92116647  0.501445488 -0.35000070 -0.56629002 -0.62754963 -0.952599460 -1.671978679 -2.811190769 -4.36602238 -6.15231282 -7.4687663922 -8.21190616 -8.79202840 -9.04238207 -9.054076088 -8.77455622 -7.86697639 -5.78039285 -1.88057490  2.77705963  6.42056553  6.972729829  5.01922134  2.487960e+00  0.463675861 -0.78019314 -1.40604280 -1.44105876 -0.994860584 -0.548000607 -0.16784342  0.002268306  0.079970308  0.042079732 -0.147117097 -0.68143212 -1.374343419 -2.232818972 -2.99478946 -3.48730439 -3.68651608 -3.514005582 -3.01377746 -2.42141368 -1.88278425 -1.39902194 -1.021737830 -0.64574363 -0.497734092 -0.364612372 -0.18204949  0.04718543  0.309747611  0.82568356  1.27981599  1.56310524  1.800078159  1.93401561  2.086379411  2.382397885  2.63873193  2.700640767  2.435649704 2.1324789 1.8863092 1.6942591 1.6382493         NA          NA NA NA NA NA NA NA NA NA
NA NA NA NA NA NA NA NA NA NA NA NA NA NA          NA          NA  2.19465775  2.66350222  3.18431715  3.428390618  3.56646738  3.562184716  3.34342730  2.73814990  1.70562175  0.596426127 -0.27604595 -0.59413631 -0.94417561 -1.575707891 -2.505193317 -3.591268516 -5.00810815 -6.65196355 -7.9938191534 -8.71277930 -9.34209732 -9.84351505 -9.765914399 -9.21830861 -7.93548990 -5.02073381 -0.50584400  4.17221477  7.40167640  7.488075576  5.49907362  2.919841e+00  0.865257586 -0.42299651 -1.02599661 -1.01122690 -0.569480068 -0.130804164  0.14519866  0.437010009  0.656033721  0.632675998  0.460221179  0.01092217 -0.818370535 -1.859766671 -3.04028473 -3.80516347 -4.14398120 -3.985111418 -3.43534337 -2.83455733 -2.34076273 -1.99685305 -1.575923994 -1.04740101 -0.639417654 -0.376560232 -0.16716236  0.08556395  0.474211847  0.98615437  1.46293334  1.80402555  1.933851165  2.06701198  2.195896765  2.269928968  2.42451507  2.499107945  2.263437429 2.2577558 2.4283814 2.2884598 2.4379662         NA          NA NA NA NA NA NA NA NA NA
NA NA NA NA NA NA NA NA NA NA NA NA NA NA          NA          NA  1.86499828  2.47037439  3.04017702  3.286066975  3.31892803  3.165472570  2.83486401  2.10280676  1.08766047  0.190113700 -0.53835409 -1.12779592 -1.86859243 -2.665834662 -3.515285169 -4.316694601 -5.31070156 -6.66231444 -7.8624958611 -8.55614872 -9.05260635 -9.41557101 -9.158861302 -8.18166391 -6.40240479 -3.21368882  1.12255787  5.24079815  7.47628726  7.511778916  5.59199359  3.178309e+00  1.284914605  0.18002672 -0.20094069  0.05177267  0.448098251  0.780424172  0.97673799  1.159328824  1.186221549  1.107207807  0.861462964  0.45646244 -0.261342039 -1.343875653 -2.59194069 -3.63598454 -4.07669260 -3.970382109 -3.48184929 -2.90450443 -2.48878095 -2.17774675 -1.784108523 -1.21985939 -0.453047765 -0.128648763  0.10966488  0.38695305  0.811829257  1.35487895  1.80353563  2.16379455  2.309220446  2.34177895  2.356589508  2.360269034  2.34553053  2.404318047  2.419153627 2.4933552 2.7443584 2.9590074 2.9876595         NA          NA NA NA NA NA NA NA NA NA
NA NA NA NA NA NA NA NA NA NA NA NA NA NA          NA          NA  1.30977016  1.60018463  2.34810483  2.675787257  2.58300239  2.306537719  1.79373866  1.32751043  0.53664042 -0.375921479 -1.33863726 -2.24379055 -3.15985198 -3.898013227 -4.473822503 -4.883529615 -5.36328976 -6.22339512 -7.1809754418 -7.61955668 -8.07493718 -8.16129458 -7.764227211 -6.68693373 -4.76568385 -1.31874861  2.48698352  5.67209667  7.20075991  7.106908443  5.19583040  3.036022e+00  1.577272671  0.84466386  0.75346962  1.16426850  1.633614227  1.797526100  1.84566553  1.730385882  1.620179829  1.365643345  1.155157010  0.72686278  0.142489366 -0.790814319 -1.95995789 -3.03108339 -3.57562650 -3.518713647 -3.18208511 -2.70600985 -2.17086079 -1.79558280 -1.311544867 -0.82630147 -0.114949259  0.284604320  0.54389565  0.83932753  1.115394757  1.73819140  2.11962558  2.50673506  2.593607374  2.54377277  2.421295103  2.271834738  2.24575245  2.093935139  2.209643731 2.5365296 2.9735927 3.2423732 3.2602913         NA          NA NA NA NA NA NA NA NA NA
NA NA NA NA NA NA NA NA NA NA NA NA NA NA          NA          NA  0.68057439  0.63106906  1.35127120  1.588526200  1.46214075  1.226263832  0.91383912  0.48445624 -0.22962119 -1.302598064 -2.37620269 -3.34848278 -4.20848312 -4.745262184 -5.091133256 -5.137221766 -5.07210231 -5.41620832 -6.0169455726 -6.27757012 -6.46340247 -6.69392022 -6.453195856 -4.84301311 -2.63243802  0.90796709  3.92747833  5.98126515  6.48472725  6.101420197  4.50017934  2.869486e+00  1.698975910  1.27352799  1.45946456  1.97021736  2.312491129  2.444772932  2.37572190  2.078373337  1.792707295  1.556358471  1.290325609  0.94227633  0.418618663 -0.341835215 -1.35103790 -2.26657444 -2.78104582 -2.885712560 -2.78084582 -2.35901258 -1.87447038 -1.36553487 -0.769462916 -0.20416402  0.274832669  0.717531531  0.91212416  1.23108822  1.578310286  1.92446308  2.43141152  2.63484477  2.630108935  2.47108848  2.347377587  2.197916526  1.97231907  1.881354904  1.995595840 2.3537815 2.9089719 3.3120522 3.4401493         NA          NA NA NA NA NA NA NA NA NA
NA NA NA NA NA NA NA NA NA NA NA NA NA NA          NA          NA  0.15865364  0.25555864  0.40647805  0.464456640  0.45504398  0.094645511 -0.09361800 -0.37889152 -1.04581226 -2.230366536 -3.19600767 -3.92965210 -4.58863242 -5.007281366 -5.158487666 -4.921596746 -4.52518143 -4.42145335 -4.6878899746 -4.80490734 -5.27738134 -5.49188538 -4.874109147 -3.03593395  0.16502148  3.34672756  5.48769956  6.12633484  5.81893506  5.112182987  3.95704498  2.570360e+00  1.645494936  1.39436518  1.76711644  2.26250394  2.556896440  2.502795880  2.26088403  1.902615999  1.711586779  1.501605710  1.259023750  0.94581704  0.478164495 -0.144696301 -0.84424819 -1.55513761 -2.04735924 -2.390626421 -2.51235522 -2.27196560 -1.79707598 -1.21678498 -0.690590507 -0.05773372  0.481468164  0.851657793  1.18721033  1.65940018  1.719900205  2.05399220  2.28708614  2.53804926  2.449757769  2.33269018  2.074998114  1.707512984  1.56065012  1.423301598  1.765778935 2.2157320 2.5314629 3.0381394 3.2226066         NA          NA NA NA NA NA NA NA NA NA
NA NA NA NA NA NA NA NA NA NA NA NA NA NA          NA          NA          NA -0.13059325 -0.03431957 -0.170475496 -0.05336193 -0.252856952 -0.55803769 -0.91927015 -1.70964437 -2.658659743 -3.41115250 -3.97382711 -4.27833728 -4.493980525 -4.493198147 -4.126342821 -3.61605839 -3.33099549 -3.5150137887 -3.88447219 -4.18656468 -4.05100763 -3.299261080 -1.07207329  1.93518034  4.60766045  5.68255590  5.69338791  5.02626772  4.151324275  3.03700695  2.024573e+00  1.382023133  1.18176821  1.52821440  1.94927819  2.203288436  1.934727033  1.66397091  1.342819470  1.068359140  0.965996978  0.795105086  0.59652628  0.311558889 -0.074080606 -0.43703908 -0.91503088 -1.38694363 -1.874022236 -2.16415560 -2.15246620 -1.79336487 -1.22235171 -0.701223804 -0.08479870  0.411064047  1.222016271  1.19506775  1.52378273  1.663253426  1.93899010  2.20512844  2.31889230  2.305229785  2.19493649  1.955242025  1.639044900  1.34874717  1.324935431  1.447887177 1.7617737 2.2446644 2.4241994 2.6958486         NA          NA NA NA NA NA NA NA NA NA
NA NA NA NA NA NA NA NA NA NA NA NA NA NA          NA          NA          NA  0.05712124 -0.23720493 -0.190202611 -0.50196339 -0.709261367 -0.77188446 -1.27307886 -1.89982346 -2.625767105 -3.23737242 -3.42554130 -3.41827393 -3.316706321 -3.148509622 -2.865022958 -2.53479704 -2.33399351 -2.5798613649 -3.04255583 -3.16778700 -2.65211472 -1.548062795  0.32657711  2.50009351  4.07576087  4.74566920  4.57248683  3.85382223  2.893370420  1.95824466  1.090761e+00  0.429880918  0.27148459  0.46481080  0.70602952  0.720708496  0.390889363  0.18047156  0.029767339 -0.031783504 -0.102125825 -0.123101847 -0.12460586 -0.044155068  0.004249392 -0.04935547 -0.30005310 -0.82299395 -1.325419038 -1.71736620 -1.84855946 -1.56900253 -1.09729981 -0.707198419 -0.33189934  0.315114724  0.949209334  1.10000410  0.99470977  1.299209400  1.59960077  1.91712459  2.08969091  2.241819125  2.14783323  1.818398990  1.450358004  1.16078289  1.069389838  1.133954403 1.3986776 1.8026310 2.0920520        NA         NA          NA NA NA NA NA NA NA NA NA
NA NA NA NA NA NA NA NA NA NA NA NA NA NA          NA          NA          NA -0.62733950 -0.65262977 -0.718802785 -0.81274227 -0.488180730 -0.58898189 -0.92025981 -1.69669457 -2.456814471 -2.88769911 -2.87663592 -2.34797659 -1.762464960 -1.445904527 -1.179683698 -0.95395741 -1.18968359 -1.7838739246 -2.07168628 -2.01746526 -1.63343874 -0.797371294  0.45811094  1.85901492  2.71880237  3.03713105  2.90202022  2.30221254  1.553718010  0.63498687 -4.013918e-01 -1.109847891 -1.45562140 -1.61650209 -1.68265401 -1.942198855 -2.233287273 -2.15848242 -1.878056242 -1.603773236 -1.333476888 -1.152696992 -0.84305121 -0.473718795 -0.187369095  0.05524864  0.08122619 -0.35660780 -0.826505623 -1.07557608 -1.11067954 -1.08180529 -0.96191358 -0.885228020 -0.73150823 -0.414006897  0.082830305  0.38850261  0.59973413  0.807695840  1.22447014  1.61686131  1.93310532  2.154145566  2.24367197  1.920250460  1.465791050  1.33650076  1.017251103  1.069793489 1.2193123 1.4095508 1.6448837        NA         NA          NA NA NA NA NA NA NA NA NA
NA NA NA NA NA NA NA NA NA NA NA NA NA NA          NA          NA          NA -0.77990022 -0.81170675 -0.593970073 -0.52215509 -0.239112256 -0.18357080 -0.60904597 -1.43217983 -2.120997230 -2.43530440 -2.13128615 -1.13788592  0.060707280  0.809682608  1.146032399  1.08064528 -0.08669492 -0.8027542138 -1.18519803 -1.20091690 -0.91972997 -0.572737290 -0.04394877  0.66020642  1.32293152  1.56013228  1.31323884  0.78971330  0.035529424 -0.80936868 -1.818768e+00 -2.676280703 -3.23563274 -3.71581282 -4.31853502 -4.855722314 -4.854119375 -4.39022601 -3.762130455 -3.038865710 -2.415853342 -1.957445734 -1.39551146 -0.850326629 -0.385038595 -0.07369923 -0.07113173 -0.18188915 -0.330612201 -0.37529329 -0.31628288 -0.37207404 -0.60797398 -0.960166240 -1.30478308 -1.237064995 -0.873866880 -0.67690921 -0.36696168  0.414523337  0.94933331  1.63754026  1.95851699  2.212563297  2.21296458  2.000250734  1.638840518  1.27273709  1.026817075  1.045820401 0.9188946 1.0666006 1.1798615        NA         NA          NA NA NA NA NA NA NA NA NA
NA NA NA NA NA NA NA NA NA NA NA NA NA NA          NA          NA          NA -0.69126955 -0.85588120 -0.596273576 -0.19152206 -0.004643402  0.08328107 -0.23291051 -0.90794749 -1.529219974 -1.74642616 -1.07112473  0.34008864  2.242426421  3.396419322  3.664408393  2.62454304  0.82157070  0.0037222199 -0.32874460 -0.40104532 -0.58213639 -0.593504529 -0.33358619  0.13499670  0.50516907  0.60185022  0.28166470 -0.33471051 -1.126936192 -2.07743620 -3.066119e+00 -3.927471980 -4.62937885 -5.32289952 -6.21233086 -6.708789551 -6.668186331 -6.07712272 -4.964309861 -4.068021829 -3.334030949 -2.583915286 -1.92035132 -1.344225518 -0.871995558 -0.51329178 -0.49244149 -0.43775185 -0.185525029  0.25525425  0.43980783  0.15056423 -0.40004615 -1.090530436 -1.64279715 -1.710811260 -1.620103619 -1.41344316 -1.10840784 -0.345348810  0.50303866  1.08394934  1.85188904  2.240950306  2.28024310  1.951928553  1.659940410  1.45789204  1.046503683  1.017851817 1.0152113 1.0652324 0.9650621        NA         NA          NA NA NA NA NA NA NA NA NA
NA NA NA NA NA NA NA NA NA NA NA NA NA NA          NA          NA          NA          NA -0.53376142 -0.386166852 -0.09225054  0.344137875  0.44965219  0.11259058 -0.54860084 -1.044409133 -0.98818361  0.23221666  2.32996390  4.940129323  6.865327381  6.539398726  4.55492011  1.86923821  0.6157365777  0.22217758 -0.09940470 -0.37613448 -0.513462328 -0.23206672  0.33717162  0.59515171  0.46985486 -0.11802121 -1.06497727 -2.025038894 -3.00235449 -3.874438e+00 -4.588994412 -5.26039879 -6.14503198 -7.09827007 -7.602459846 -7.505418097 -6.81867757 -5.877147526 -5.014416307 -4.064760643 -3.225460684 -2.53682431 -1.843896414 -1.429815610 -1.13960749 -0.93905797 -0.67998380 -0.265581451  0.32839238  0.58302029  0.21924546 -0.51013333 -1.234172030 -1.52445924 -1.722154906 -1.682947109 -1.75027371 -1.67095883 -1.187149333 -0.44411083  0.43291144  1.23144264  1.575071583  1.99266224  1.840019420  1.463149247  1.18458033  1.145113261  1.163227520 1.1678984 1.2535797 1.0351292        NA         NA          NA NA NA NA NA NA NA NA NA
NA NA NA NA NA NA NA NA NA NA NA NA NA NA          NA          NA          NA          NA -0.48805695 -0.502145459 -0.03205282  0.353367268  0.50120409  0.26714801 -0.18006777 -0.417099177  0.11784076  2.01383423  5.02992508  8.117754175 10.016030287  8.776643668  5.76608297  2.56601132  1.2185725798  0.68809329  0.30241359 -0.04327008  0.064518856  0.58880257  1.22865895  1.37546763  0.89263549 -0.02026786 -1.30222997 -2.554075812 -3.58312656 -4.265459e+00 -4.803536912 -5.33435473 -6.28662374 -7.24960826 -7.823947088 -7.746599754 -7.23632778 -6.524756331 -5.690718115 -4.651559064 -3.767976732 -3.09560432 -2.504525736 -2.000035391 -1.67803731 -1.40835873 -1.11047506 -0.530692782  0.02265000  0.20911156 -0.33294694 -1.00856250 -1.282653443 -1.45297116 -1.504821240 -1.505849427 -1.64409778 -1.97044255 -2.119215553 -1.42065049 -0.45543781  0.45303953  1.146115606  1.43133379  1.347503046  1.316722562  1.09509654  1.011746983  1.006361838 1.1354767 1.1948174        NA        NA         NA          NA NA NA NA NA NA NA NA NA
NA NA NA NA NA NA NA NA NA NA NA NA NA NA          NA          NA          NA          NA -0.23385815 -0.151145116  0.11577948  0.332870298  0.37029327  0.25989399  0.09749546  0.198332616  1.21352981  4.16779189  8.37940322 12.178005672 13.472322072 10.415864383  6.08952373  3.06006463  1.7284739678  1.00862110  0.64260052  0.59196908  1.026661225  1.85360783  2.59520312  2.69892988  2.09578204  0.86996040 -0.70735820 -2.224742592 -3.08873514 -3.736159e+00 -4.086352035 -4.70015699 -5.58214542 -6.66211974 -7.360681488 -7.513748697 -7.13111486 -6.530102299 -5.836030619 -4.929557905 -3.967759871 -3.47237467 -3.000973213 -2.520040750 -2.17068944 -1.89300564 -1.56560076 -1.007419044 -0.63570608 -0.75863874 -1.18077433 -1.50019315 -1.514677525 -1.28691300 -1.059014574 -1.070439209 -1.36764453 -2.12769424 -2.783169522 -2.63200441 -1.62573306 -0.44699341  0.549477787  1.09928675  1.324592603  1.147107276  1.08978961  1.031246023  1.013782781 1.0684162 1.1638770        NA        NA         NA          NA NA NA NA NA NA NA NA NA
NA NA NA NA NA NA NA NA NA NA NA NA NA NA          NA          NA          NA          NA -0.13925081 -0.049553949  0.10692959  0.261046831  0.27689646  0.23394368  0.25433974  0.921247169  2.68091801  6.65716428 11.24051543 15.574226076 15.331282037 10.963249512  6.51622212  3.20395531  1.7721888448  1.07056969  0.79997659  1.16198965  2.095706237  3.26526073  4.21588147  4.53191768  3.99090134  2.62917878  0.69743256 -0.920823105 -1.78444445 -2.202445e+00 -2.685331960 -3.24216788 -4.28277455 -5.60204931 -6.513861180 -6.786391872 -6.55103032 -6.008885600 -5.216878904 -4.354629915 -4.007210753 -3.91239518 -3.522396162 -2.960939526 -2.55186337 -2.30209650 -2.04090432 -1.658589437 -1.49911155 -1.61685068 -1.68223795 -1.66228851 -1.267813795 -0.71071425 -0.448667730 -0.493083626 -0.85789140 -1.96078047 -2.985969101 -2.99529844 -2.42090466 -1.16217860 -0.045081595  0.69372663  1.108304351  1.143036305  1.01687171  1.007291157  1.169882145 1.1557101 1.0184493        NA        NA         NA          NA NA NA NA NA NA NA NA NA
NA NA NA NA NA NA NA NA NA NA NA NA NA NA          NA          NA          NA          NA -0.05012898  0.004732453  0.15934866  0.316899521  0.30443358  0.35969404  0.63382278  1.564789053  4.31930363  8.93781568 14.54429737 17.742519850 16.511181143 10.982722606  5.80209712  2.94236449  1.7303122202  1.13954010  1.02423554  1.77892381  3.089090087  4.51357029  5.61914494  6.02841812  5.61691452  4.23056670  2.02208894  0.435255665 -0.18031084 -4.177101e-01 -0.677425324 -1.30220668 -2.36687751 -3.94594530 -5.184341965 -5.691619553 -5.59695447 -4.900871928 -4.106727243 -3.700445574 -3.697810283 -3.93692005 -3.756541943 -3.257512567 -2.86431082 -2.64631578 -2.43377290 -2.178552103 -2.10711623 -2.15822382 -2.03044502 -1.46054749 -0.739672463 -0.05601953  0.339277918  0.309692875 -0.34905661 -1.34690143 -2.236542741 -2.50944533 -2.18237910 -1.13505065 -0.111764344  0.68240644  1.027819566  1.188058282  1.17091683  1.068789807  0.984784166 0.9747749 1.1396089        NA        NA         NA          NA NA NA NA NA NA NA NA NA
NA NA NA NA NA NA NA NA NA NA NA NA NA NA          NA          NA          NA          NA          NA  0.324969809  0.55200916  0.605661435  0.63957710  0.66410917  1.08910115  2.423603465  5.74108831 10.82212574 16.33112976 19.544573451 15.891535572  9.336218937  4.75316993  2.59498200  1.5232861153  1.07577734  1.40097856  2.41956891  3.935745751  5.36964057  6.33687905  6.61428195  5.91689414  4.31761156  2.57204706  1.452857367  1.19539969  1.417317e+00  1.260362155  0.91787093 -0.21796701 -2.11875032 -3.616670564 -4.344793748 -4.55135844 -4.041701298 -3.267522887 -3.079379060 -3.417517660 -3.81591239 -3.806290553 -3.461474457 -3.09373550 -2.87087268 -2.68434200 -2.447337138 -2.47511157 -2.37690777 -2.12956893 -1.42447382 -0.440140455  0.43290457  0.748729875  0.757542047  0.24081222 -0.50914484 -1.444513660 -1.85211148 -1.47408934 -0.61386693  0.406783823  0.96435175  1.165654340  1.283070131  1.14392910  1.110109713  1.150462087 1.1396208 0.9777795        NA        NA         NA          NA NA NA NA NA NA NA NA NA
NA NA NA NA NA NA NA NA NA NA NA NA NA NA          NA          NA          NA          NA          NA  0.896551174  0.90415779  0.906316891  0.95671173  1.06786036  1.53898118  3.192347385  6.73822707 12.43244565 16.99495368 18.090662290 14.034434340  8.349700627  3.92601524  2.15931113  1.4340331715  1.19829073  1.78591290  3.05210896  4.579345421  5.78369255  6.42821126  6.13407458  5.03565312  3.47318626  2.17300231  1.824095671  2.22556354  2.731739e+00  2.747042109  2.35409447  1.31738287 -0.69634976 -2.419151156 -3.273586955 -3.54410268 -3.133038241 -2.761169683 -2.767250853 -3.182930795 -3.68249301 -3.772664716 -3.556742981 -3.22982969 -3.04714979 -2.84366815 -2.555691580 -2.32050411 -2.29985103 -1.92993644 -1.37200168 -0.468141018  0.33385707  0.783523822  0.717482887  0.41510481 -0.19456146 -0.607519138 -0.74615089 -0.27767723  0.54760492  1.386373107  1.39134322  1.258697859  1.156538657  1.27253698  1.183563399  1.121034163 1.0358765        NA        NA        NA         NA          NA NA NA NA NA NA NA NA NA
NA NA NA NA NA NA NA NA NA NA NA NA NA NA          NA          NA          NA          NA          NA  0.626895082  0.78844662  0.910612410  1.04857922  1.19295402  1.77642606  3.784116317  7.47582479 12.02453739 15.70565531 16.092283369 12.272651629  6.785108926  3.65178483  2.29627535  1.7454911267  1.64943282  2.30139841  3.54230493  4.864744557  5.66887526  5.62076402  4.70583521  3.12989473  1.80022323  1.20009498  1.652040882  2.77625553  3.389227e+00  3.389565843  2.79492291  1.96951534  0.27563386 -1.469799630 -2.526355590 -2.99154805 -2.808473837 -2.672749484 -2.792652076 -3.220731154 -3.53441984 -3.658835090 -3.519709107 -3.28124814 -3.07580366 -2.69592802 -2.286274146 -2.02942963 -1.91718504 -1.75940125 -1.48552498 -0.751707561 -0.08356899  0.375125817  0.449871429  0.33265574  0.04227582 -0.265612269 -0.17698943  0.46916318  1.06115892  1.649651600  1.94885881  1.767812471  0.973305629  0.88468347  0.869353472  0.961322378 0.9724972        NA        NA        NA         NA          NA NA NA NA NA NA NA NA NA
NA NA NA NA NA NA NA NA NA NA NA NA NA NA          NA          NA          NA          NA          NA  0.137707131  0.43928453  0.697532240  0.87284056  1.12037708  1.83269493  3.604104244  7.06294146 11.53028850 13.80004787 14.438056972 11.274137465  7.080001725  4.80876365  3.62496578  2.9129637488  2.73107821  3.11132876  3.95545268  4.754499298  4.83436755  3.90889034  2.31286587  0.63882902 -0.23996433  0.21437463  1.462879581  2.76116498  3.325847e+00  3.275815823  3.05919624  1.99678469  0.23253133 -1.347533180 -2.716063036 -3.23898896 -3.228266828 -3.125647690 -3.173421436 -3.457931072 -3.66818728 -3.667923628 -3.522622487 -3.31144022 -3.01032030 -2.51815708 -1.911454687 -1.46385587 -1.34047087 -1.38450694 -1.41570778 -0.969111774 -0.51358562 -0.149924438 -0.089782964 -0.05892315 -0.08547621 -0.003598652  0.21972045  0.64462000  1.23810298  1.485754813  1.66023198  1.473704047  1.112715030  0.90796784  0.825550647  0.861093089 0.7812426        NA        NA        NA         NA          NA NA NA NA NA NA NA NA NA
NA NA NA NA NA NA NA NA NA NA NA NA NA NA          NA          NA          NA          NA          NA -0.387670952 -0.14523199  0.186880037  0.45975165  0.80387779  1.71521434  3.570581407  6.67886534  9.93017765 12.65372374 12.890110463 11.406608671  9.082325856  7.21948719  6.27425678  5.5133532558  4.83744411  4.37455935  4.14456368  3.812041258  2.88669563  1.45622586 -0.22601223 -1.44359433 -1.67200682 -0.76838091  0.986601006  2.38392733  2.849108e+00  3.028965225  2.57401651  1.56934638 -0.19924687 -2.022795076 -3.647153099 -3.97819105 -3.910825903 -3.754294163 -3.762493135 -3.807808268 -3.90402608 -3.810268570 -3.586265374 -3.26425810 -2.82789914 -2.25161194 -1.457620910 -0.88838173 -0.67545006 -0.78704567 -1.03086381 -0.930686521 -0.67576004 -0.398164898 -0.315753845 -0.27333555 -0.00270134  0.231265157  0.36413235  0.44793176  0.71638749  1.122837969  0.99295889  0.973206431  0.891650190  0.63452387  0.575073502  0.610679774 0.9183413        NA        NA        NA         NA          NA NA NA NA NA NA NA NA NA
NA NA NA NA NA NA NA NA NA NA NA NA NA NA          NA          NA          NA          NA          NA           NA -0.81824831 -0.502167458 -0.06628610  0.39450884  1.51845976  3.510540357  6.02516118  8.64723704 11.14963688 12.154816948 12.018713318 10.819236777  9.85481931  9.10994039  8.2843067058  7.18891769  5.77350704  4.11622492  2.324955674  0.53343147 -0.92241840 -2.12480149 -2.65645829 -2.36402377 -0.93653324  1.118977606  2.54675310  2.734709e+00  2.390876482  1.63691059  0.45126854 -1.15682497 -2.998632517 -4.262611758 -4.64808744 -4.710230340 -4.412813682 -4.301383213 -4.297904183 -4.23716582 -4.011169745 -3.642202162 -3.17280235 -2.61076254 -1.86788954 -1.021234309 -0.35388068 -0.03966483 -0.11903145 -0.37620158 -0.608129028 -0.72688842 -0.481965859 -0.292907702 -0.03164952  0.26858063  0.460325934  0.43281041  0.47141774  0.37335617  0.610171984  0.59493858  0.549758893  0.336336173  0.41995932  0.259410943  0.416246614 0.3719153        NA        NA        NA         NA          NA NA NA NA NA NA NA NA NA
NA NA NA NA NA NA NA NA NA NA NA NA NA NA          NA          NA          NA          NA          NA           NA -1.22056249 -0.930277141 -0.47772255  0.21867341  1.53042433  3.600352585  6.01090889  8.93970288 11.42138164 12.249774267 12.362759409 12.008462682 11.48906468 10.86867822  9.9387221747  8.56394618  6.51448953  3.63108299  0.815292517 -1.25614548 -2.55769513 -2.97488261 -2.76481709 -2.11671689 -0.66136855  1.514010607  2.27502899  2.213033e+00  1.493413245  0.47612654 -0.56665802 -1.94465654 -3.253550572 -4.497586843 -4.87375761 -5.092374548 -4.899855038 -4.821833133 -4.809411064 -4.46894591 -4.093167823 -3.564974545 -2.92730245 -2.24488991 -1.53786412 -0.781205355 -0.13366850  0.28234467  0.44579862  0.16072117 -0.285499225 -0.63419661 -0.576283321 -0.161893483  0.19085520  0.43532179  0.596851898  0.56838048  0.49764472  0.31349369  0.224920747  0.10116940  0.070758093  0.044837171 -0.02176920  0.004341071  0.102321473        NA        NA        NA        NA         NA          NA NA NA NA NA NA NA NA NA
NA NA NA NA NA NA NA NA NA NA NA NA NA NA          NA          NA          NA          NA          NA           NA -1.28282710 -0.973407266 -0.41166693  0.61210979  2.30614175  4.205610526  6.44360079  8.96219632 11.08086736 11.739598621 11.931829420 11.930893170 11.82372707 11.20794838 10.1409391922  8.55534530  6.13830765  3.05051739 -0.167988721 -2.04193366 -2.81551353 -2.84790330 -2.47733619 -1.36915429  0.51043716  2.037970270  2.17837791  1.538943e+00  0.514055600 -0.22377416 -1.18688441 -2.12838183 -3.274814748 -4.347909585 -5.17624688 -5.335135734 -5.341521761 -5.305683451 -5.074403953 -4.57588882 -4.003313919 -3.316290609 -2.53598431 -1.74992520 -1.13210509 -0.677200859 -0.16428081  0.28997633  0.50936958  0.43377180  0.013057854 -0.49142658 -0.381044736 -0.252637549  0.27457662  0.59232122  0.597797223  0.40819783  0.40076829  0.18680602 -0.049779333 -0.02183269  0.038245964 -0.149497484 -0.41983082 -0.337335566 -0.318672344        NA        NA        NA        NA         NA          NA NA NA NA NA NA NA NA NA
NA NA NA NA NA NA NA NA NA NA NA NA NA NA          NA          NA          NA          NA          NA           NA -0.84015962 -0.336789691  0.56540736  1.59672678  3.38957687  5.497319688  6.87783046  9.48717034 10.19835693 10.709167529 10.932341709 11.092353901 11.04156486 10.49715589  9.3829997417  7.68683186  5.22315216  2.07048696 -0.217148930 -1.71424690 -2.14824642 -1.85888429 -1.09826219  0.28142657  2.24446802  2.657285153  2.00713918  7.520729e-01 -0.273851063 -0.88896534 -1.56993490 -2.33251664 -3.419891125 -4.583971241 -5.16208622 -5.511285429 -5.634215353 -5.470051595 -5.170978154 -4.44314752 -3.663153566 -2.864146182 -2.04586786 -1.30820087 -0.79879756 -0.494319435 -0.26117142  0.11129137  0.30399650  0.51498736  0.255371531 -0.17399993 -0.417388599 -0.169727605  0.02039098  0.39470697  0.369481887  0.25867806  0.12616700 -0.06710305 -0.179889251 -0.27033346 -0.106818296 -0.086184935 -0.31804698 -0.313224401 -0.242813603        NA        NA        NA        NA         NA          NA NA NA NA NA NA NA NA NA
NA NA NA NA NA NA NA NA NA NA NA NA NA NA          NA          NA          NA          NA          NA           NA          NA  0.856916127  2.13169278  3.44796892  5.29920261  6.799764122  8.14828509  9.00112236  8.76195285  8.825848061  9.245048444  9.528172789  9.55155363  9.09294760  8.0316060684  6.46262747  4.12502314  1.69434678  0.007407918 -1.18058848 -1.18725416 -0.74477751  0.16993366  2.44778611  3.44192443  2.609251134  1.28038075 -1.020860e-01 -0.725191121 -1.23750475 -1.82386066 -2.48127185 -3.413004672 -4.586505216 -5.31667546 -5.676445553 -5.735136804 -5.478363535 -4.844927811 -3.99357107 -3.099328734 -2.280354443 -1.55731559 -0.85643302 -0.48429108 -0.306440864 -0.18191076 -0.11882934  0.02213068  0.06852372 -0.001537018 -0.12041882 -0.288952265 -0.286450413 -0.14326108  0.03773885 -0.126076339 -0.10635358 -0.24938344 -0.27113481 -0.175499188 -0.18024113 -0.254344873 -0.423488007 -0.32004522 -0.523595804 -0.540278192        NA        NA        NA        NA         NA          NA NA NA NA NA NA NA NA NA
NA NA NA NA NA NA NA NA NA NA NA NA NA NA          NA          NA          NA          NA          NA           NA          NA  3.301112656  4.26139917  6.02817677  6.70482387  7.716375583  8.33015814  8.45253450  8.00847088  7.757992627  7.825678664  8.000152205  7.95372216  7.56620944  6.6257094066  5.10286995  3.17776809  1.37514460  0.144110375 -0.50970219 -0.10459036  0.27312021  1.80766001  3.17534484  3.05986639  1.691124177  0.30562314 -8.091839e-01 -1.301045803 -1.44244637 -1.38879187 -2.19765971 -3.365267616 -4.508883389 -5.31122414 -5.556690878 -5.395092205 -5.055885178 -4.218263158 -3.13063802 -2.142099961 -1.501491857 -0.98662627 -0.55784823 -0.31251794 -0.158627850 -0.18881930 -0.18796284 -0.26709259 -0.24841477 -0.316527966 -0.46562810 -0.336492109 -0.309184445 -0.28693233 -0.23352169 -0.401019468 -0.40814649 -0.36432848 -0.29583913 -0.139285886 -0.12951925 -0.308591425 -0.482083121 -0.70082797 -0.692629863 -0.711072055        NA        NA        NA        NA         NA          NA NA NA NA NA NA NA NA NA
NA NA NA NA NA NA NA NA NA NA NA NA NA NA          NA          NA          NA          NA          NA           NA          NA  5.107616393  5.67199060  6.43684763  7.50804019  8.320167338  8.10119547  7.84516494  7.38397382  7.084128353  6.915935736  6.875718851  6.69828144  6.19258754  5.3560580595  4.12059554  2.56243072  1.04060261  0.350045991  0.64436585  1.03629633  2.41160057  3.50557654  3.55137362  2.14876416  0.632678549 -0.79630506 -1.427150e+00 -1.539363067 -1.29231638 -1.08520075 -1.36446379 -2.796783717 -4.208702515 -4.84313046 -5.150492258 -4.840137152 -4.204854041 -3.071402021 -1.88134098 -0.816309754 -0.343091490 -0.25579716 -0.16362006 -0.10613284 -0.072776233 -0.16285647 -0.25622931 -0.29248194 -0.30290360 -0.262726336 -0.25024363 -0.265331304 -0.414300483 -0.51549484 -0.35429636 -0.347152995 -0.35068886 -0.31783288 -0.14133235 -0.107632731 -0.06389082 -0.216901990 -0.485322585 -0.73933891 -0.835783006           NA        NA        NA        NA        NA         NA          NA NA NA NA NA NA NA NA NA
NA NA NA NA NA NA NA NA NA NA NA NA NA NA          NA          NA          NA          NA          NA           NA          NA           NA  6.73536230  7.31299527  8.36821643  8.789365532  8.59675488  7.89237756  7.39124264  7.006290826  6.651185031  6.443113791  6.00685309  5.34793278  4.4346276374  3.48031671  2.52215134  1.62001061  1.711449044  2.54036048  3.24899009  4.05842573  4.37689846  3.40602687  0.93947095 -0.575738957 -1.52947135 -1.859254e+00 -1.679539537 -1.17481006 -0.58980922 -0.61369226 -1.825828649 -3.271572178 -4.00757467 -4.169524684 -3.661327331 -2.718416934 -1.510171042 -0.35095696  0.489081109  0.725601300  0.48549604  0.23486307  0.02361315 -0.050245470 -0.16546993 -0.23864331 -0.18814455 -0.10701641  0.021295194  0.08107991 -0.156139476 -0.093446085 -0.14861905 -0.26617816 -0.172143589 -0.06348263  0.01080033 -0.03604135  0.010779586 -0.10112933 -0.307516933 -0.488466249 -0.56335042 -0.652146553           NA        NA        NA        NA        NA         NA          NA NA NA NA NA NA NA NA NA
NA NA NA NA NA NA NA NA NA NA NA NA NA NA          NA          NA          NA          NA          NA           NA          NA           NA  8.05853058  8.08729440  8.54327493  8.631416061  8.23259290  7.97013426  7.52104759  7.136602310  6.853583922  6.561489321  5.99937039  5.17402319  4.2855949880  3.71621261  3.38806754  3.38551047  4.037314353  4.75706040  5.27313859  5.86074559  4.55903575  2.37915476  0.31677215 -1.071576994 -1.88944441 -1.993244e+00 -1.577617486 -0.92485689 -0.18594641  0.16501361 -0.419879818 -1.646084631 -2.49842344 -2.391912775 -1.635333597 -0.728823821  0.133889261  0.75107069  1.177515164  1.120519265  0.64672825  0.24146053 -0.01908388 -0.250708522 -0.31619367 -0.23304659 -0.19042995  0.13043464  0.324612365  0.51899610  0.048256656 -0.080038895 -0.13689216 -0.13020796  0.178399089  0.36209645  0.35389290  0.23778487  0.021897710 -0.17135324 -0.335820951 -0.536784890 -0.55499938 -0.534428207           NA        NA        NA        NA        NA         NA          NA NA NA NA NA NA NA NA NA
NA NA NA NA NA NA NA NA NA NA NA NA NA NA          NA          NA          NA          NA          NA           NA          NA           NA  8.40416702  8.79711270  8.93694179  8.445765968  8.37250556  7.90343302  7.41858602  7.160565717  7.007317145  6.758702368  6.16550748  5.58855938  5.2444507331  5.30195174  5.60891558  6.41885674  6.860943152  7.51821589  7.59546626  7.29049736  5.11211329  1.85946952  0.03206831 -1.255338712 -1.77342197 -1.863796e+00 -1.555898160 -0.82024257  0.00557196  0.63357691  0.506273154 -0.140967692 -0.58123022 -0.368303110  0.387794053  1.231979941  1.582025541  1.44239414  1.114440917  0.809586892  0.31718761 -0.09125291 -0.47399574 -0.448244580 -0.45005354 -0.57139781 -0.19438593  0.11590571  0.492720752  0.54173669  0.037042180 -0.233041586 -0.23648103 -0.09752910  0.106693414  0.63785607  0.65892667  0.44783769 -0.008092209 -0.16799797 -0.482251636 -0.584616513 -0.71941350 -0.557305813           NA        NA        NA        NA        NA         NA          NA NA NA NA NA NA NA NA NA
NA NA NA NA NA NA NA NA NA NA NA NA NA NA          NA          NA          NA          NA          NA           NA          NA           NA          NA  9.01487309  8.90970491  8.699811590  7.95211897  7.55366586  7.14178689  7.028581021  7.018625145  6.861582900  6.68782045  6.59366298  7.0117212047  7.64532980  8.25129740  9.12886083  9.187355965  9.69397359  9.17331441  7.52309586  4.87155054  2.22594399  0.17179511 -1.052071859 -1.47065502 -1.645654e+00 -1.422411997 -0.72004485  0.11672765  0.76849752  0.978543418  0.896700555  0.59729362  0.908065106  1.685154267  2.287460630  2.225902130  1.66094373  0.895740894  0.335815844 -0.22803754 -0.69272842 -0.96152825 -1.019734678 -0.87358702 -0.59685091 -0.24906925 -0.11828736 -0.050747363  0.18605003 -0.008492919 -0.143594869 -0.41884292 -0.18719234  0.147670668  0.63637559  0.62290572  0.37102464  0.065334202 -0.25488574 -0.610315960 -0.699597554 -0.68216403 -0.553109168           NA        NA        NA        NA        NA         NA          NA NA NA NA NA NA NA NA NA
NA NA NA NA NA NA NA NA NA NA NA NA NA NA          NA          NA          NA          NA          NA           NA          NA           NA          NA  9.21731783  9.30852734  8.337619637  7.58456841  7.12737981  6.84198574  6.812675985  6.886336500  7.073693447  7.54851150  8.28015760  9.1392938583  9.88797981 10.33179109 10.50595702 10.368972061 10.19400684  9.61421120  7.66827522  4.84497690  2.35425617  0.65376507 -0.468188408 -1.13751933 -1.400467e+00 -1.252505214 -0.81508366 -0.14673694  0.46819774  0.815361379  1.055132538  1.17030908  1.343861912  1.865856004  2.314126404  2.204015080  1.56669613  0.586120176  0.007758615 -0.45236119 -0.90103973 -1.35080472 -1.269668319 -1.22590408 -1.03787100 -0.75997352 -0.66294414 -0.787309670 -0.46169675 -0.449322137 -0.388790206 -0.22026958 -0.36399393 -0.061862094  0.16834603  0.30449147  0.10910131 -0.197149419 -0.46603411 -0.642161933 -0.657160394 -0.51617041           NA           NA        NA        NA        NA        NA         NA          NA NA NA NA NA NA NA NA NA
NA NA NA NA NA NA NA NA NA NA NA NA NA NA          NA          NA          NA          NA          NA           NA          NA           NA          NA  9.07501726  8.58421385  7.751367650  7.17782045  6.71654656  6.52916467  6.460186201  6.720494529  7.445957028  8.61059451  9.97388916 10.8974474889 11.21245449 11.26488944 10.79797726 10.527221051 10.11712116  9.14721453  7.24496028  4.97551852  3.19403006  1.23207050  0.059547083 -0.78472120 -1.225578e+00 -1.181893560 -0.86525575 -0.40259777  0.05340593  0.373207566  0.703608128  0.96881386  1.141256982  1.237266871  1.439065439  1.549458285  1.22360250  0.527026241 -0.203356069 -0.76495384 -1.00593150 -1.22982108 -1.432344941 -1.20516975 -0.98356571 -1.13622067 -1.07176226 -1.142486807 -1.22003630 -0.908282824 -0.729830908 -0.38315033 -0.06659768 -0.084527661 -0.12582416 -0.10260485 -0.21913232 -0.465612208 -0.60886703 -0.500401206 -0.521584398 -0.54655157           NA           NA        NA        NA        NA        NA         NA          NA NA NA NA NA NA NA NA NA
NA NA NA NA NA NA NA NA NA NA NA NA NA NA          NA          NA          NA          NA          NA           NA          NA           NA          NA          NA  7.74834216  7.199193417  6.66526180  6.31596550  6.12294248  6.150759518  6.702669760  8.019060570  9.81596837 11.29493223 12.0068343249 12.02852424 11.56343923 10.75396702 10.103210748  9.38322996  8.15722837  6.59500560  4.99383146  3.60051166  1.86689664  0.538539429 -0.50356973 -1.011017e+00 -1.040489094 -0.68169543 -0.19912890 -0.01681642  0.007888064  0.218898649  0.51994357  0.591826157  0.462599042  0.422134008  0.757287232  0.74819551  0.302122988 -0.193392059 -0.98613912 -1.24307452 -1.16560723 -1.254627678 -1.26276697 -1.07994883 -0.98436719 -0.97426952 -1.232772331 -1.38087770 -1.320013003 -0.966171454 -0.86768608 -0.40285924 -0.096216951 -0.32116413 -0.42649474 -0.45138537 -0.531509814 -0.59851363 -0.414102903 -0.341865249 -0.33382859           NA           NA        NA        NA        NA        NA         NA          NA NA NA NA NA NA NA NA NA
NA NA NA NA NA NA NA NA NA NA NA NA NA NA          NA          NA          NA          NA          NA           NA          NA           NA          NA          NA  6.78793349  6.246531403  6.05551542  5.83474452  5.73043084  5.986459526  7.009973710  8.830874999 10.86016545 12.38963160 12.9121511496 12.46450498 11.57984066 10.16378726  9.158196325  8.06143087  7.07169395  5.74530028  4.88253964  3.60214573  2.17729738  0.780615667 -0.29530663 -8.292275e-01 -0.761493202 -0.14749607  0.38913582  0.36729868  0.028227745 -0.020518894  0.20123368  0.247172498  0.041321062 -0.009587923  0.228102925  0.43238297  0.463379523  0.089102451 -0.15808385 -0.93508459 -1.06675735 -1.174630986 -0.86263343 -0.94237258 -0.80043889 -0.79841687 -1.006187770 -0.88349637 -0.694939818 -1.052726927 -0.82772606 -0.76229621 -0.443797085 -0.41518167 -0.53391267 -0.72249652 -0.575789162 -0.45092747 -0.103363102  0.033868816  0.07019052           NA           NA        NA        NA        NA        NA         NA          NA NA NA NA NA NA NA NA NA
NA NA NA NA NA NA NA NA NA NA NA NA NA NA          NA          NA          NA          NA          NA           NA          NA           NA          NA          NA  5.57110296  5.393483970  5.30073043  5.26282606  5.34291114  6.015331414  7.614095705  9.792668325 11.89909832 13.32194514 13.6223585482 12.83109227 11.35946109  9.40135463  7.759936780  6.75095027  5.76817643  5.19320659  4.37387668  3.41665798  2.03879699  0.698591301 -0.32668313 -7.491692e-01 -0.402901438  0.47011735  1.06195398  0.91545405  0.435714061  0.157773183  0.19644073  0.163271722 -0.020359959 -0.100167886  0.113139290  0.37692349  0.701152380  0.750039527  0.64037088  0.36444253 -0.50265011 -0.970974267 -1.11621181 -0.69414325 -0.47213061 -0.57142389 -0.407924991 -0.56602043 -0.456194773 -0.332062020 -0.26697498 -0.60547953 -0.632005721 -0.58215659 -0.35729187 -0.28988404 -0.396007667 -0.07284205 -0.034599547  0.371999830  0.65609471           NA           NA        NA        NA        NA        NA         NA          NA NA NA NA NA NA NA NA NA
NA NA NA NA NA NA NA NA NA NA NA NA NA NA          NA          NA          NA          NA          NA           NA          NA           NA          NA          NA          NA  4.438175059  4.51793769  4.67127821  5.18755557  6.432833750  8.491605128 10.802499688 12.82246244 14.13421809 14.3439049661 13.21290840 11.06700547  8.46039566  6.446153623  5.45067320  4.69743685  4.52122160  3.86961402  3.11537026  1.64890720  0.364898714 -0.55498967 -6.992357e-01 -0.083416166  0.94022027  1.44903779  1.27734873  0.819333866  0.461832765  0.28750534  0.226180549  0.106914972  0.120424075  0.524540177  0.89758927  1.418625425  1.512196944  1.36482058  1.14545651  0.80830832 -0.376440090 -1.04417602 -0.98385849 -0.81344712 -0.47972113 -0.578501455 -0.47846632 -0.362462758 -0.290292672  0.03979949 -0.04809292 -0.059938150 -0.45244587 -0.21352657 -0.29209363  0.164480778  0.24691669  0.487933252  0.658747931          NA           NA           NA        NA        NA        NA        NA         NA          NA NA NA NA NA NA NA NA NA
NA NA NA NA NA NA NA NA NA NA NA NA NA NA          NA          NA          NA          NA          NA           NA          NA           NA          NA          NA          NA  3.498445123  3.76206801  4.25682723  5.33952169  7.246384370  9.601996686 11.770187512 13.59033795 14.86013929 14.9261928779 13.65140661 10.87245607  8.07022253  5.921135660  4.39254870  3.87421606  3.65100955  3.36799454  2.56670451  1.27583359 -0.029957864 -0.65686134 -5.420973e-01  0.278802724  1.19770018  1.43823387  1.17417704  0.798248494  0.485215231  0.33758277  0.336790892  0.402936977  0.562455918  0.934663100  1.44809261  1.821993846  2.116064426  2.00555608  1.95804328  1.46559306  0.731774047 -0.22612585 -0.89109362 -0.61294398 -0.77520191 -0.654513710 -0.57981839  0.015692358 -0.059922059  0.31566053  0.35162689  0.249167576  0.16895471 -0.10393021  0.01093710           NA          NA           NA           NA          NA           NA           NA        NA        NA        NA        NA         NA          NA NA NA NA NA NA NA NA NA
NA NA NA NA NA NA NA NA NA NA NA NA NA NA          NA          NA          NA          NA          NA           NA          NA           NA          NA          NA          NA  2.742211851  3.25514894  4.22849712  5.88609582  8.200566328 10.484779741 12.457091444 14.08487449 15.24250054 15.3044298347 13.96562819 11.24121798  8.22939501  5.879621301  4.12096583  3.54549531  3.53353192  3.39812690  2.22053900  1.00485306 -0.134087263 -0.48413141 -2.097433e-01  0.641346680  1.36581764  1.34382093  0.92388168  0.585273163  0.393140619  0.37254416  0.517596395  0.816410179  0.957569093  1.324701390  1.82488691  2.005228175  2.393685352  2.30305142  2.22525723  1.83177228  1.294568592  0.56044851 -0.29342990 -0.58322449 -0.57606537 -0.578422163 -0.61669048 -0.008420636           NA          NA          NA           NA          NA          NA          NA           NA          NA           NA           NA          NA           NA           NA        NA        NA        NA        NA         NA          NA NA NA NA NA NA NA NA NA
NA NA NA NA NA NA NA NA NA NA NA NA NA NA          NA          NA          NA          NA          NA           NA          NA           NA          NA          NA          NA           NA  3.12915316  4.60646444  6.76893250  9.096911808 11.149649363 12.792328043 14.12177506 14.96617854 14.9075982886 13.69708625 11.16972552  8.17432960  6.121355066  4.06894117  3.13791208  3.33534257  3.13853119  2.18452571  0.99623687  0.244490416  0.09647341  4.454881e-01  1.216303670  1.55523565  1.39200777  0.91435207  0.546184209  0.354248483  0.44070017  0.680334324  0.965582302  1.181744547  1.618636235  1.95142503  2.364117957  2.388044610  2.29720766  2.19062565  2.03072725  1.747236587  1.35394842          NA          NA          NA           NA          NA           NA           NA          NA          NA           NA          NA          NA          NA           NA          NA           NA           NA          NA           NA           NA        NA        NA        NA        NA         NA          NA NA NA NA NA NA NA NA NA
NA NA NA NA NA NA NA NA NA NA NA NA NA NA          NA          NA          NA          NA          NA           NA          NA           NA          NA          NA          NA           NA          NA          NA          NA           NA           NA           NA          NA          NA            NA          NA          NA          NA           NA          NA          NA          NA          NA          NA          NA           NA          NA            NA           NA          NA          NA          NA           NA           NA          NA           NA           NA           NA           NA          NA           NA           NA          NA          NA          NA           NA          NA          NA          NA          NA           NA          NA           NA           NA          NA          NA           NA          NA          NA          NA           NA          NA           NA           NA          NA           NA           NA        NA        NA        NA        NA         NA          NA NA NA NA NA NA NA NA NA
