# Supplementary material for: Increasing tropical cyclone intensity in the western North Pacific partly driven by warming Tibetan Plateau
Source: Nat Commun. 2024 Jan 5;15:310. doi: 10.1038/s41467-023-44403-8 (PMC10770404; doi:10.1038/s41467-023-44403-8)
Supplement: Supplementary file 3 — Source Data [file 41467_2023_44403_MOESM3_ESM.zip › 424358_2_data_set_8359531_s4rzm7/Figure and Table data/Fig2b.txt]

year CMA.q25 CMA.q50 CMA.q75 JMA.q25 JMA.q50 JMA.q75 JTWC.q25 JTWC.q50 JTWC.q75
1988 22.01110 29.42874 41.75290 36.43859 48.78770 62.65882 23.86900 35.87745 53.81603
1989 24.81933 35.16018 50.11430 38.54300 52.07138 66.80658 24.90871 36.38192 52.55000
1990 28.81629 42.05379 57.82613 40.85344 55.50310 68.46802 29.27627 45.04252 61.97665
1991 27.13817 37.71985 58.10091 40.77746 56.01068 74.67070 27.90571 41.27200 62.72961
1992 27.66144 39.70947 58.87636 40.45889 54.72240 72.94010 27.16244 38.72602 57.80396
1993 26.90998 37.24692 51.41149 37.67717 50.64091 64.60397 28.56709 41.42252 58.64021
1994 26.90586 36.57291 55.24314 36.35304 50.86657 76.39788 26.16456 39.42787 66.59114
1995 28.21597 38.05463 51.89123 36.93735 50.09782 64.81015 29.60430 43.62564 65.85095
1996 34.75594 51.67187 67.36117 45.78031 63.69520 80.10037 39.03588 63.08179 88.81040
1997 33.01205 51.45299 73.21717 46.54148 65.01519 82.21634 35.76288 58.00100 83.43856
1998 22.53623 29.65631 40.08552 36.86265 49.35348 60.03796 23.98601 34.64924 49.94738
1999 22.43894 29.99887 40.82982 35.25378 47.61977 57.80487 20.46790 30.27958 45.17838
2000 25.86955 36.37352 53.43265 38.99174 53.75207 72.21131 22.76929 34.37363 56.33678
2001 25.26333 35.45377 54.86641 41.42843 56.48663 68.53923 25.17065 39.31975 64.60044
2002 27.07835 40.80560 67.95176 45.94849 65.96152 81.38820 27.62540 44.69167 83.86747
2003 26.08317 38.51726 60.18427 43.32570 59.10395 74.37838 30.19110 49.36673 74.33947
2004 28.81664 42.57674 66.78795 44.39019 62.38558 85.02311 33.76678 51.64490 88.96347
2005 32.95759 51.68794 76.90570 47.03366 68.13239 86.26669 36.89704 57.56561 91.72816
2006 28.55858 45.76136 68.13529 48.22073 67.90728 83.45891 30.57996 48.84837 76.45242
2007 26.90900 38.36114 63.60766 44.27315 62.61726 84.15020 26.54629 43.72555 74.33058
2008 29.14340 45.61033 68.94301 44.89589 63.35626 82.60972 28.99558 47.60242 76.84765
2009 26.99788 36.33226 54.39382 38.61003 53.22646 67.87276 23.28092 34.67471 53.99650
2010 26.38626 35.66387 51.82697 38.09317 52.00138 65.03820 24.79336 37.11904 53.70016
2011 29.48654 43.42783 67.03647 41.79868 58.54364 78.93809 28.62424 46.54946 76.32613
2012 29.54495 47.62498 70.75222 45.20420 64.26507 83.27533 29.94650 52.75788 86.83226
2013 28.06086 40.14805 64.57481 40.30943 56.57609 77.74945 28.97346 45.71117 75.35299
2014 35.71242 55.59040 73.40156 45.33800 63.41223 80.63103 36.49107 57.76061 80.62928
2015 39.57106 63.97522 80.31845 51.47394 73.68716 88.74027 41.31734 67.95466 87.41994
2016 28.87564 43.61957 70.22519 44.33901 63.40118 84.01489 31.64312 49.96968 78.96375
2017 25.25030 34.12994 48.98816 35.90447 49.39798 66.71091 25.16894 35.78072 55.14242
2018 28.88288 42.47174 81.53380 41.70571 66.99899 93.48242 29.27813 45.36822 89.83850
