# Supplementary material for: Increasing tropical cyclone intensity in the western North Pacific partly driven by warming Tibetan Plateau
Source: Nat Commun. 2024 Jan 5;15:310. doi: 10.1038/s41467-023-44403-8 (PMC10770404; doi:10.1038/s41467-023-44403-8)
Supplement: Supplementary file 3 — Source Data [file 41467_2023_44403_MOESM3_ESM.zip › 424358_2_data_set_8359531_s4rzm7/Figure and Table data/Fig2c.txt]

year anomaly pettitt.test
1988 -6.8876798  -28
1989 -4.5436537  -52
1990 -1.1195433  -72
1991 -0.7480643  -78
1992 -0.7183536  -88
1993 -2.5052368  -96
1994 -0.6206626 -112
1995 -1.8194509 -106
1996  4.8134121  -88
1997  4.6820458  -84
1998 -7.6086353 -106
1999 -7.5516798 -136
2000 -3.2195133 -162
2001 -4.3992221 -176
2002  3.1873430 -180
2003 -1.0614028 -166
2004  3.9264252 -142
2005  5.7825229 -116
2006  1.7772138  -96
2007  0.5080332  -84
2008  2.6386573  -84
2009 -2.4088260  -96
2010 -4.4026277 -114
2011  1.4138078 -116
2012  3.2731064 -106
2013  0.1248714  -84
2014  4.8550823  -56
2015  8.7034372  -26
2016  2.9898203  -10
2017 -4.1488595   -2
2018  5.0876329    0
