# Supplementary material for: Increasing tropical cyclone intensity in the western North Pacific partly driven by warming Tibetan Plateau
Source: Nat Commun. 2024 Jan 5;15:310. doi: 10.1038/s41467-023-44403-8 (PMC10770404; doi:10.1038/s41467-023-44403-8)
Supplement: Supplementary file 3 — Source Data [file 41467_2023_44403_MOESM3_ESM.zip › 424358_2_data_set_8359531_s4rzm7/Figure and Table data/Fig3a.txt]

year vws
1988  8.064382
1989  8.726653
1990  8.209287
1991  8.865614
1992  8.019583
1993  8.412584
1994  8.173270
1995  6.426633
1996  7.239879
1997  7.019601
1998  9.147900
1999 10.916409
2000  8.521053
2001  9.007563
2002  7.585289
2003  7.974099
2004  7.160585
2005  6.937138
2006  8.003213
2007  7.636746
2008  7.957774
2009  8.275848
2010  8.082716
2011  7.632768
2012  7.606532
2013  6.305418
2014  7.791419
2015  7.268961
2016  7.779032
2017  6.926593
2018  8.844408
