# Supplementary material for: Increasing tropical cyclone intensity in the western North Pacific partly driven by warming Tibetan Plateau
Source: Nat Commun. 2024 Jan 5;15:310. doi: 10.1038/s41467-023-44403-8 (PMC10770404; doi:10.1038/s41467-023-44403-8)
Supplement: Supplementary file 3 — Source Data [file 41467_2023_44403_MOESM3_ESM.zip › 424358_2_data_set_8359531_s4rzm7/Figure and Table data/FigS1a.txt]

      NA       NA       NA       NA       NA       NA       NA       NA       NA       NA       NA       NA       NA       NA       NA       NA       NA       NA       NA       NA       NA       NA       NA       NA       NA       NA       NA       NA       NA       NA       NA       NA       NA       NA       NA       NA       NA       NA       NA       NA       NA       NA       NA       NA       NA       NA       NA       NA       NA       NA       NA       NA       NA       NA       NA       NA       NA       NA       NA       NA       NA       NA       NA       NA       NA       NA       NA       NA       NA       NA       NA       NA       NA       NA       NA       NA       NA       NA       NA       NA       NA       NA       NA       NA       NA       NA       NA       NA       NA       NA       NA       NA       NA       NA       NA       NA       NA       NA       NA       NA       NA       NA       NA       NA       NA       NA       NA       NA       NA       NA       NA       NA       NA       NA       NA       NA       NA       NA       NA       NA       NA       NA       NA       NA       NA       NA       NA       NA       NA       NA       NA       NA       NA       NA       NA       NA       NA       NA       NA       NA       NA       NA       NA       NA
      NA       NA       NA       NA       NA       NA       NA       NA       NA       NA       NA       NA       NA       NA       NA       NA       NA       NA       NA       NA       NA       NA       NA       NA       NA       NA       NA       NA       NA       NA       NA       NA       NA       NA       NA       NA       NA       NA       NA       NA       NA       NA       NA       NA       NA       NA       NA       NA       NA       NA       NA       NA       NA       NA       NA       NA       NA       NA       NA       NA       NA       NA       NA       NA       NA       NA       NA       NA       NA       NA       NA       NA       NA       NA       NA       NA       NA       NA       NA       NA       NA       NA       NA       NA       NA       NA       NA       NA       NA       NA       NA       NA       NA       NA       NA       NA       NA       NA       NA       NA       NA       NA       NA       NA       NA       NA       NA       NA       NA       NA       NA       NA       NA       NA       NA       NA       NA       NA       NA       NA       NA       NA       NA       NA       NA       NA       NA       NA       NA       NA       NA       NA       NA       NA       NA       NA       NA       NA       NA       NA       NA       NA       NA       NA
      NA       NA       NA       NA       NA       NA       NA       NA       NA       NA       NA       NA       NA       NA       NA       NA       NA       NA       NA       NA       NA       NA       NA       NA       NA       NA       NA       NA       NA       NA       NA       NA       NA       NA       NA       NA       NA       NA       NA       NA       NA       NA       NA       NA       NA       NA       NA       NA       NA       NA       NA       NA       NA       NA       NA       NA       NA       NA       NA       NA       NA       NA       NA       NA       NA       NA       NA       NA       NA       NA       NA       NA       NA       NA       NA       NA       NA       NA       NA       NA       NA       NA       NA       NA       NA       NA       NA       NA       NA       NA       NA       NA       NA       NA       NA       NA       NA       NA       NA       NA       NA       NA       NA       NA       NA       NA       NA       NA       NA       NA       NA       NA       NA       NA       NA       NA       NA       NA       NA       NA       NA       NA       NA       NA       NA       NA       NA       NA       NA       NA       NA       NA       NA       NA       NA       NA       NA       NA       NA       NA       NA       NA       NA       NA
      NA       NA       NA       NA       NA       NA       NA       NA       NA       NA       NA       NA       NA       NA       NA       NA       NA       NA       NA       NA       NA       NA       NA       NA       NA       NA       NA       NA       NA       NA       NA       NA       NA       NA       NA       NA       NA       NA       NA       NA       NA       NA       NA       NA       NA       NA       NA       NA       NA       NA       NA       NA       NA       NA       NA       NA       NA       NA       NA       NA       NA       NA       NA       NA       NA       NA       NA       NA       NA       NA       NA       NA       NA       NA       NA       NA       NA       NA       NA       NA       NA       NA       NA       NA       NA       NA       NA       NA       NA       NA       NA       NA       NA       NA       NA       NA       NA       NA       NA       NA       NA       NA       NA       NA       NA       NA       NA       NA       NA       NA       NA       NA       NA       NA       NA       NA       NA       NA       NA       NA       NA       NA       NA       NA       NA       NA       NA       NA       NA       NA       NA       NA       NA       NA       NA       NA       NA       NA       NA       NA       NA       NA       NA       NA
      NA       NA       NA       NA       NA       NA       NA       NA       NA       NA       NA       NA       NA       NA       NA       NA       NA       NA       NA       NA       NA       NA       NA       NA       NA       NA       NA       NA       NA       NA       NA       NA       NA       NA       NA       NA       NA       NA       NA       NA       NA       NA       NA       NA       NA       NA       NA       NA       NA       NA       NA       NA       NA       NA       NA       NA       NA       NA       NA       NA       NA       NA       NA       NA       NA       NA       NA       NA       NA       NA       NA       NA       NA       NA       NA       NA       NA       NA       NA       NA       NA       NA       NA       NA       NA       NA       NA       NA       NA       NA       NA       NA       NA       NA       NA       NA       NA       NA       NA       NA       NA       NA       NA       NA       NA       NA       NA       NA       NA       NA       NA       NA       NA       NA       NA       NA       NA       NA       NA       NA       NA       NA       NA       NA       NA       NA       NA       NA       NA       NA       NA       NA       NA       NA       NA       NA       NA       NA       NA       NA       NA       NA       NA       NA
      NA       NA       NA       NA       NA       NA       NA       NA       NA       NA       NA       NA       NA       NA       NA       NA       NA       NA       NA       NA       NA       NA       NA       NA       NA       NA       NA       NA       NA       NA       NA       NA       NA       NA       NA       NA       NA       NA       NA       NA       NA       NA       NA       NA       NA       NA       NA       NA       NA       NA       NA       NA       NA       NA       NA       NA       NA       NA       NA       NA       NA       NA       NA       NA       NA       NA       NA       NA       NA       NA       NA       NA       NA       NA       NA       NA       NA       NA       NA       NA       NA       NA       NA       NA       NA       NA       NA       NA       NA       NA       NA       NA       NA       NA       NA       NA       NA       NA       NA       NA       NA       NA       NA       NA       NA       NA       NA       NA       NA       NA       NA       NA       NA       NA       NA       NA       NA       NA       NA       NA       NA       NA       NA       NA       NA       NA       NA       NA       NA       NA       NA       NA       NA       NA       NA       NA       NA       NA       NA       NA       NA       NA       NA       NA
      NA       NA       NA       NA       NA       NA       NA       NA       NA       NA       NA       NA       NA       NA       NA       NA       NA       NA       NA       NA       NA       NA       NA       NA       NA       NA       NA       NA       NA       NA       NA       NA       NA       NA       NA       NA       NA       NA       NA       NA       NA       NA       NA       NA       NA       NA       NA       NA       NA       NA       NA       NA       NA       NA       NA       NA       NA       NA       NA       NA       NA       NA       NA       NA       NA       NA       NA       NA       NA       NA       NA       NA       NA       NA       NA       NA       NA       NA       NA       NA       NA       NA       NA       NA       NA       NA       NA       NA       NA       NA       NA       NA       NA       NA       NA       NA       NA       NA       NA       NA       NA       NA       NA       NA       NA       NA       NA       NA       NA       NA       NA       NA       NA       NA       NA       NA       NA       NA       NA       NA       NA       NA       NA       NA       NA       NA       NA       NA       NA       NA       NA       NA       NA       NA       NA       NA       NA       NA       NA       NA       NA       NA       NA       NA
      NA       NA       NA       NA       NA       NA       NA       NA       NA       NA       NA       NA       NA       NA       NA       NA       NA       NA       NA       NA       NA       NA       NA       NA       NA       NA       NA       NA       NA       NA       NA       NA       NA       NA       NA       NA       NA       NA       NA       NA       NA       NA       NA       NA       NA       NA       NA       NA       NA       NA       NA       NA       NA       NA       NA       NA       NA       NA       NA       NA       NA       NA       NA       NA       NA       NA       NA       NA       NA       NA       NA       NA       NA       NA       NA       NA       NA       NA       NA       NA       NA       NA       NA       NA       NA       NA       NA       NA       NA       NA       NA       NA       NA       NA       NA       NA       NA       NA       NA       NA       NA       NA       NA       NA       NA       NA       NA       NA       NA       NA       NA       NA       NA       NA       NA       NA       NA       NA       NA       NA       NA       NA       NA       NA       NA       NA       NA       NA       NA       NA       NA       NA       NA       NA       NA       NA       NA       NA       NA       NA       NA       NA       NA       NA
      NA       NA       NA       NA       NA       NA       NA       NA       NA       NA       NA       NA       NA       NA       NA       NA       NA       NA       NA       NA       NA       NA       NA       NA       NA       NA       NA       NA       NA       NA       NA       NA       NA       NA       NA       NA       NA       NA       NA       NA       NA       NA       NA       NA       NA       NA       NA       NA       NA       NA       NA       NA       NA       NA       NA       NA       NA       NA       NA       NA       NA       NA       NA       NA       NA       NA       NA       NA       NA       NA       NA       NA       NA       NA       NA       NA       NA       NA       NA       NA       NA       NA       NA       NA       NA       NA       NA       NA       NA       NA       NA       NA       NA       NA       NA       NA       NA       NA       NA       NA       NA       NA       NA       NA       NA       NA       NA       NA       NA       NA       NA       NA       NA       NA       NA       NA       NA       NA       NA       NA       NA       NA       NA       NA       NA       NA       NA       NA       NA       NA       NA       NA       NA       NA       NA       NA       NA       NA       NA       NA       NA       NA       NA       NA
      NA       NA       NA       NA       NA       NA       NA       NA       NA       NA       NA       NA       NA       NA       NA       NA       NA       NA       NA       NA       NA       NA       NA       NA       NA       NA       NA       NA       NA       NA       NA       NA       NA       NA       NA       NA       NA       NA       NA       NA       NA       NA       NA       NA       NA       NA       NA       NA       NA       NA       NA       NA       NA       NA       NA       NA       NA       NA       NA       NA       NA       NA       NA       NA       NA       NA       NA       NA       NA       NA       NA       NA       NA       NA       NA       NA       NA       NA       NA       NA       NA       NA       NA       NA       NA       NA       NA       NA       NA       NA       NA       NA       NA       NA       NA       NA       NA       NA       NA       NA       NA       NA       NA       NA       NA       NA       NA       NA       NA       NA       NA       NA       NA       NA       NA       NA       NA       NA       NA       NA       NA       NA       NA       NA       NA       NA       NA       NA       NA       NA       NA       NA       NA       NA       NA       NA       NA       NA       NA       NA       NA       NA       NA       NA
      NA       NA       NA       NA       NA       NA       NA       NA       NA       NA       NA       NA       NA       NA       NA       NA       NA       NA       NA       NA       NA       NA       NA       NA       NA       NA       NA       NA       NA       NA       NA       NA       NA       NA       NA       NA       NA       NA       NA       NA       NA       NA       NA       NA       NA       NA       NA       NA       NA       NA       NA       NA       NA       NA       NA       NA       NA       NA       NA       NA       NA       NA       NA       NA       NA       NA       NA       NA       NA       NA       NA       NA       NA       NA       NA       NA       NA       NA       NA       NA       NA       NA       NA       NA       NA       NA       NA       NA       NA       NA       NA       NA       NA       NA       NA       NA       NA       NA       NA       NA       NA       NA       NA       NA       NA       NA       NA       NA       NA       NA       NA       NA       NA       NA       NA       NA       NA       NA       NA       NA       NA       NA       NA       NA       NA       NA       NA       NA       NA       NA       NA       NA       NA       NA       NA       NA       NA       NA       NA       NA       NA       NA       NA       NA
      NA       NA       NA       NA       NA       NA       NA       NA       NA       NA       NA       NA       NA       NA       NA       NA       NA       NA       NA       NA       NA       NA       NA       NA       NA       NA       NA       NA       NA       NA       NA       NA       NA       NA       NA       NA       NA       NA       NA       NA       NA       NA       NA       NA       NA       NA       NA       NA       NA       NA       NA       NA       NA       NA       NA       NA       NA       NA       NA       NA       NA       NA       NA       NA       NA       NA       NA       NA       NA       NA       NA       NA       NA       NA       NA       NA       NA       NA       NA       NA       NA       NA       NA       NA       NA       NA       NA       NA       NA       NA       NA       NA       NA       NA       NA       NA       NA       NA       NA       NA       NA       NA       NA       NA       NA       NA       NA       NA       NA       NA       NA       NA       NA       NA       NA       NA       NA       NA       NA       NA       NA       NA       NA       NA       NA       NA       NA       NA       NA       NA       NA       NA       NA       NA       NA       NA       NA       NA       NA       NA       NA       NA 1.000000       NA
      NA       NA       NA       NA       NA       NA       NA       NA       NA       NA       NA       NA       NA       NA       NA       NA       NA       NA       NA       NA       NA       NA       NA       NA       NA       NA       NA       NA       NA       NA       NA       NA       NA       NA       NA       NA       NA       NA       NA       NA       NA       NA       NA       NA       NA       NA       NA       NA       NA       NA       NA       NA       NA       NA       NA       NA       NA       NA       NA       NA       NA       NA       NA       NA       NA       NA       NA       NA       NA       NA       NA       NA       NA       NA       NA       NA       NA       NA       NA       NA       NA       NA       NA       NA       NA       NA       NA       NA       NA       NA       NA       NA       NA       NA       NA       NA       NA       NA       NA       NA       NA       NA       NA       NA       NA       NA       NA       NA       NA       NA       NA       NA       NA       NA       NA       NA       NA       NA       NA       NA       NA       NA       NA       NA       NA       NA       NA       NA       NA 1.000000       NA 1.250000 1.000000       NA 1.000000       NA       NA       NA       NA 1.000000 1.333333 1.000000 2.000000 1.250000
      NA       NA       NA       NA       NA       NA       NA       NA       NA       NA       NA       NA       NA       NA       NA       NA       NA       NA       NA       NA       NA       NA       NA       NA       NA       NA       NA       NA       NA       NA       NA       NA       NA       NA       NA       NA       NA       NA       NA       NA       NA       NA       NA       NA       NA       NA       NA       NA       NA       NA       NA       NA       NA       NA       NA       NA       NA       NA       NA       NA       NA       NA       NA       NA       NA       NA       NA       NA       NA       NA       NA       NA       NA       NA       NA       NA       NA       NA       NA       NA       NA       NA       NA       NA       NA       NA       NA       NA       NA       NA       NA       NA       NA       NA       NA       NA       NA       NA       NA       NA       NA       NA       NA       NA       NA       NA       NA       NA       NA       NA       NA       NA       NA       NA       NA       NA       NA       NA       NA       NA       NA       NA       NA       NA       NA       NA       NA       NA 1.500000 1.000000 2.250000 2.250000       NA 1.000000       NA       NA       NA 1.000000 1.333333 1.500000 1.500000 1.500000 1.500000 1.500000
      NA       NA       NA       NA       NA       NA       NA       NA       NA       NA       NA       NA       NA       NA       NA       NA       NA       NA       NA       NA       NA       NA       NA       NA       NA       NA       NA       NA       NA       NA       NA       NA       NA       NA       NA       NA       NA       NA       NA       NA       NA       NA       NA       NA       NA       NA       NA       NA       NA       NA       NA       NA       NA       NA       NA       NA       NA       NA       NA       NA       NA       NA       NA       NA       NA       NA       NA       NA       NA       NA       NA       NA       NA       NA       NA       NA       NA       NA       NA       NA       NA       NA       NA       NA       NA       NA       NA       NA       NA       NA       NA       NA       NA       NA       NA       NA       NA       NA       NA       NA       NA       NA       NA       NA       NA       NA       NA       NA       NA       NA       NA       NA       NA       NA       NA       NA       NA       NA       NA       NA       NA       NA       NA       NA       NA       NA       NA       NA 1.000000 1.000000 2.500000 1.000000 1.166667 1.250000 1.000000       NA 1.500000 1.333333 1.111111 1.100000 1.222222 1.166667 1.200000 1.333333
      NA       NA       NA       NA       NA       NA       NA       NA       NA       NA       NA       NA       NA       NA       NA       NA       NA       NA       NA       NA       NA       NA       NA       NA       NA       NA       NA       NA       NA       NA       NA       NA       NA       NA       NA       NA       NA       NA       NA       NA       NA       NA       NA       NA       NA       NA       NA       NA       NA       NA       NA       NA       NA       NA       NA       NA       NA       NA       NA       NA       NA       NA       NA       NA       NA       NA       NA       NA       NA       NA       NA       NA       NA       NA       NA       NA       NA       NA       NA       NA       NA       NA       NA       NA       NA       NA       NA       NA       NA       NA       NA       NA       NA       NA       NA       NA       NA       NA       NA       NA       NA       NA       NA       NA       NA       NA       NA       NA       NA       NA       NA       NA       NA       NA       NA       NA       NA       NA       NA       NA       NA       NA       NA       NA       NA       NA       NA       NA       NA 1.000000 1.666667 1.500000 1.500000 1.666667       NA 1.285714 1.333333 1.181818 1.875000 1.375000 1.400000 1.636364 1.375000 1.428571
      NA       NA       NA       NA       NA       NA       NA       NA       NA       NA       NA       NA       NA       NA       NA       NA       NA       NA       NA       NA       NA       NA       NA       NA       NA       NA       NA       NA       NA       NA       NA       NA       NA       NA       NA       NA       NA       NA       NA       NA       NA       NA       NA       NA       NA       NA       NA       NA       NA       NA       NA       NA       NA       NA       NA       NA       NA       NA       NA       NA       NA       NA       NA       NA       NA       NA       NA       NA       NA       NA       NA       NA       NA       NA       NA       NA       NA       NA       NA       NA       NA       NA       NA       NA       NA       NA       NA       NA       NA       NA       NA       NA       NA       NA       NA       NA       NA       NA       NA       NA       NA       NA       NA       NA       NA       NA       NA       NA       NA       NA       NA       NA       NA       NA       NA       NA       NA       NA       NA       NA       NA       NA       NA       NA       NA       NA       NA       NA 1.333333 1.250000 2.142857 1.666667 1.888889 1.857143 1.250000 1.272727 1.636364 2.250000 2.428571 1.555556 1.777778 1.500000 1.750000 1.375000
      NA       NA       NA       NA       NA       NA       NA       NA       NA       NA       NA       NA       NA       NA       NA       NA       NA       NA       NA       NA       NA       NA       NA       NA       NA       NA       NA       NA       NA       NA       NA       NA       NA       NA       NA       NA       NA       NA       NA       NA       NA       NA       NA       NA       NA       NA       NA       NA       NA       NA       NA       NA       NA       NA       NA       NA       NA       NA       NA       NA       NA       NA       NA       NA       NA       NA       NA       NA       NA       NA       NA       NA       NA       NA       NA       NA       NA       NA       NA       NA       NA       NA       NA       NA       NA       NA       NA       NA       NA       NA       NA       NA       NA       NA       NA       NA       NA       NA       NA       NA       NA       NA       NA       NA       NA       NA       NA       NA       NA       NA       NA       NA       NA       NA       NA       NA       NA       NA       NA       NA       NA       NA       NA       NA       NA       NA       NA 1.000000 1.000000 1.000000 1.300000 1.333333 1.272727 2.272727 1.250000 1.166667 1.428571 1.818182 2.142857 1.461538 1.090909 1.375000 1.166667 1.000000
      NA       NA       NA       NA       NA       NA       NA       NA       NA       NA       NA       NA       NA       NA       NA       NA       NA       NA       NA       NA       NA       NA       NA       NA       NA       NA       NA       NA       NA       NA       NA       NA       NA       NA       NA       NA       NA       NA       NA       NA       NA       NA       NA       NA       NA       NA       NA       NA       NA       NA       NA       NA       NA       NA       NA       NA       NA       NA       NA       NA       NA       NA       NA       NA       NA       NA       NA       NA       NA       NA       NA       NA       NA       NA       NA       NA       NA       NA       NA       NA       NA       NA       NA       NA       NA       NA       NA       NA       NA       NA       NA       NA       NA       NA       NA       NA       NA       NA       NA       NA       NA       NA       NA       NA       NA       NA       NA       NA       NA       NA       NA       NA       NA       NA       NA       NA       NA       NA       NA       NA       NA       NA       NA       NA       NA       NA 1.545455 1.727273 1.000000 1.000000 1.200000 1.285714 2.333333 1.266667 1.333333 1.285714 1.727273 1.285714 1.076923 1.666667 1.363636 1.000000 1.181818 1.666667
      NA       NA       NA       NA       NA       NA       NA       NA       NA       NA       NA       NA       NA       NA       NA       NA       NA       NA       NA       NA       NA       NA       NA       NA       NA       NA       NA       NA       NA       NA       NA       NA       NA       NA       NA       NA       NA       NA       NA       NA       NA       NA       NA       NA       NA       NA       NA       NA       NA       NA       NA       NA       NA       NA       NA       NA       NA       NA       NA       NA       NA       NA       NA       NA       NA       NA       NA       NA       NA       NA       NA       NA       NA       NA       NA       NA       NA       NA       NA       NA       NA       NA       NA       NA       NA       NA       NA       NA       NA       NA       NA       NA       NA       NA       NA       NA       NA       NA       NA       NA       NA       NA       NA       NA       NA       NA       NA       NA       NA       NA       NA       NA       NA       NA       NA       NA       NA       NA       NA       NA       NA       NA       NA       NA 1.916667 1.823529 2.933333 1.615385 1.000000 1.357143 1.611111 1.733333 1.588235 1.294118 1.285714 1.647059 1.857143 1.823529 2.166667 1.300000 2.100000 1.600000 1.428571 1.166667
      NA       NA       NA       NA       NA       NA       NA       NA       NA       NA       NA       NA       NA       NA       NA       NA       NA       NA       NA       NA       NA       NA       NA       NA       NA       NA       NA       NA       NA       NA       NA       NA       NA       NA       NA       NA       NA       NA       NA       NA       NA       NA       NA       NA       NA       NA       NA       NA       NA       NA       NA       NA       NA       NA       NA       NA       NA       NA       NA       NA       NA       NA       NA       NA       NA       NA       NA       NA       NA       NA       NA       NA       NA       NA       NA       NA       NA       NA       NA       NA       NA       NA       NA       NA       NA       NA       NA       NA       NA       NA       NA       NA       NA       NA       NA       NA       NA       NA       NA       NA       NA       NA       NA       NA       NA       NA       NA       NA       NA       NA       NA       NA       NA       NA       NA       NA       NA       NA       NA 1.000000 2.000000 1.142857       NA 1.500000 1.684211 2.176471 2.500000 1.538462 1.333333 1.352941 1.294118 2.352941 1.473684 1.352941 1.588235 1.941176 1.437500 1.416667 1.727273 1.333333 1.714286 1.000000 2.500000 2.000000
      NA       NA       NA       NA       NA       NA       NA       NA       NA       NA       NA       NA       NA       NA       NA       NA       NA       NA       NA       NA       NA       NA       NA       NA       NA       NA       NA       NA       NA       NA       NA       NA       NA       NA       NA       NA       NA       NA       NA       NA       NA       NA       NA       NA       NA       NA       NA       NA       NA       NA       NA       NA       NA       NA       NA       NA       NA       NA       NA       NA       NA       NA       NA       NA       NA       NA       NA       NA       NA       NA       NA       NA       NA       NA       NA       NA       NA       NA       NA       NA       NA       NA       NA       NA       NA       NA       NA       NA       NA       NA       NA       NA       NA       NA       NA       NA       NA       NA       NA       NA       NA       NA       NA       NA       NA       NA       NA       NA       NA       NA       NA       NA       NA       NA       NA       NA       NA       NA       NA 1.000000 1.375000 1.538462 1.222222       NA 1.882353 1.266667 1.000000       NA 1.153846 1.647059 1.842105 1.684211 1.842105 2.062500 1.687500 1.785714 1.363636 1.750000 2.000000 1.333333 1.333333 3.000000 3.500000 1.000000
      NA       NA       NA       NA       NA       NA       NA       NA       NA       NA       NA       NA       NA       NA       NA       NA       NA       NA       NA       NA       NA       NA       NA       NA       NA       NA       NA       NA       NA       NA       NA       NA       NA       NA       NA       NA       NA       NA       NA       NA       NA       NA       NA       NA       NA       NA       NA       NA       NA       NA       NA       NA       NA       NA       NA       NA       NA       NA       NA       NA       NA       NA       NA       NA       NA       NA       NA       NA       NA       NA       NA       NA       NA       NA       NA       NA       NA       NA       NA       NA       NA       NA       NA       NA       NA       NA       NA       NA       NA       NA       NA       NA       NA       NA       NA       NA       NA       NA       NA       NA       NA       NA       NA       NA       NA       NA       NA       NA       NA       NA       NA       NA       NA       NA       NA       NA       NA       NA       NA       NA 1.571429 2.888889 2.153846 2.142857 1.000000 1.000000 1.363636 1.700000 2.833333 2.409091 2.136364 2.100000 2.818182 1.285714 2.000000 2.133333 2.300000 2.000000 1.900000 2.000000 1.666667 1.250000 4.000000 1.500000
      NA       NA       NA       NA       NA       NA       NA       NA       NA       NA       NA       NA       NA       NA       NA       NA       NA       NA       NA       NA       NA       NA       NA       NA       NA       NA       NA       NA       NA       NA       NA       NA       NA       NA       NA       NA       NA       NA       NA       NA       NA       NA       NA       NA       NA       NA       NA       NA       NA       NA       NA       NA       NA       NA       NA       NA       NA       NA       NA       NA       NA       NA       NA       NA       NA       NA       NA       NA       NA       NA       NA       NA       NA       NA       NA       NA       NA       NA       NA       NA       NA       NA       NA       NA       NA       NA       NA       NA       NA       NA       NA       NA       NA       NA       NA       NA       NA       NA       NA       NA       NA       NA       NA       NA       NA       NA       NA       NA       NA       NA       NA       NA       NA       NA       NA       NA       NA       NA       NA       NA 1.000000 2.444444 2.772727 3.120000 1.578947 2.416667 2.391304 2.625000 3.409091 3.181818 2.250000 2.200000 2.875000 2.857143 2.181818 2.375000 3.400000 2.400000 2.500000 2.500000 2.100000 2.125000 2.250000 1.750000
      NA       NA       NA       NA       NA       NA       NA       NA       NA       NA       NA       NA       NA       NA       NA       NA       NA       NA       NA       NA       NA       NA       NA       NA       NA       NA       NA       NA       NA       NA       NA       NA       NA       NA       NA       NA       NA       NA       NA       NA       NA       NA       NA       NA       NA       NA       NA       NA       NA       NA       NA       NA       NA       NA       NA       NA       NA       NA       NA       NA       NA       NA       NA       NA       NA       NA       NA       NA       NA       NA       NA       NA       NA       NA       NA       NA       NA       NA       NA       NA       NA       NA       NA       NA       NA       NA       NA       NA       NA       NA       NA       NA       NA       NA       NA       NA       NA       NA       NA       NA       NA       NA       NA       NA       NA       NA       NA       NA       NA       NA       NA       NA       NA       NA       NA       NA       NA       NA       NA       NA 1.000000 3.055556 4.370370 3.727273 3.636364 3.600000 3.043478 2.625000 2.333333 2.222222 3.000000 2.642857 2.571429 2.470588 2.888889 3.600000 3.333333 4.800000 4.142857 4.333333 2.250000 2.375000 2.285714 1.333333
      NA       NA       NA       NA       NA       NA       NA       NA       NA       NA       NA       NA       NA       NA       NA       NA       NA       NA       NA       NA       NA       NA       NA       NA       NA       NA       NA       NA       NA       NA       NA       NA       NA       NA       NA       NA       NA       NA       NA       NA       NA       NA       NA       NA       NA       NA       NA       NA       NA       NA       NA       NA       NA       NA       NA       NA       NA       NA       NA       NA       NA       NA       NA       NA       NA       NA       NA       NA       NA       NA       NA       NA       NA       NA       NA       NA       NA       NA       NA       NA       NA       NA       NA       NA       NA       NA       NA       NA       NA       NA       NA       NA       NA       NA       NA       NA       NA       NA       NA       NA       NA       NA       NA       NA       NA       NA       NA       NA       NA       NA       NA       NA       NA       NA       NA       NA       NA       NA       NA       NA 2.625000 5.000000 5.366667 5.250000 3.700000 3.909091 3.954545 3.375000 3.375000 3.043478 2.880000 3.285714 3.461538 2.214286 2.769231 3.454545 2.750000 2.000000 2.500000 2.166667 1.750000 2.600000 3.428571 3.000000
      NA       NA       NA       NA       NA       NA       NA       NA       NA       NA       NA       NA       NA       NA       NA       NA       NA       NA       NA       NA       NA       NA       NA       NA       NA       NA       NA       NA       NA       NA       NA       NA       NA       NA       NA       NA       NA       NA       NA       NA       NA       NA       NA       NA       NA       NA       NA       NA       NA       NA       NA       NA       NA       NA       NA       NA       NA       NA       NA       NA       NA       NA       NA       NA       NA       NA       NA       NA       NA       NA       NA       NA       NA       NA       NA       NA       NA       NA       NA       NA       NA       NA       NA       NA       NA       NA       NA       NA       NA       NA       NA       NA       NA       NA       NA       NA       NA       NA       NA       NA       NA       NA       NA       NA       NA       NA       NA       NA       NA       NA       NA       NA       NA       NA       NA       NA       NA       NA 1.000000 2.636364 1.933333 4.964286 4.466667 2.966667 4.320000 3.391304 2.863636 4.615385 4.333333 3.000000 3.157895 2.863636 3.615385 2.615385 3.071429 4.000000 4.125000 2.363636 3.142857 2.400000 1.750000 2.000000 2.714286 3.000000
      NA       NA       NA       NA       NA       NA       NA       NA       NA       NA       NA       NA       NA       NA       NA       NA       NA       NA       NA       NA       NA       NA       NA       NA       NA       NA       NA       NA       NA       NA       NA       NA       NA       NA       NA       NA       NA       NA       NA       NA       NA       NA       NA       NA       NA       NA       NA       NA       NA       NA       NA       NA       NA       NA       NA       NA       NA       NA       NA       NA       NA       NA       NA       NA       NA       NA       NA       NA       NA       NA       NA       NA       NA       NA       NA       NA       NA       NA       NA       NA       NA       NA       NA       NA       NA       NA       NA       NA       NA       NA       NA       NA       NA       NA       NA       NA       NA       NA       NA       NA       NA       NA       NA       NA       NA       NA       NA       NA       NA       NA       NA       NA       NA       NA 1.333333 2.368421 2.000000 4.181818 4.724138 4.172414 3.560000 6.035714 4.689655 5.551724 4.600000 4.321429 4.272727 4.173913 4.500000 4.437500 3.047619 2.705882 2.812500 5.000000 3.090909 3.888889 3.250000 4.000000 3.833333 2.166667 1.666667 2.000000 1.500000 1.400000
      NA       NA       NA       NA       NA       NA       NA       NA       NA       NA       NA       NA       NA       NA       NA       NA       NA       NA       NA       NA       NA       NA       NA       NA       NA       NA       NA       NA       NA       NA       NA       NA       NA       NA       NA       NA       NA       NA       NA       NA       NA       NA       NA       NA       NA       NA       NA       NA       NA       NA       NA       NA       NA       NA       NA       NA       NA       NA       NA       NA       NA       NA       NA       NA       NA       NA       NA       NA       NA       NA       NA       NA       NA       NA       NA       NA       NA       NA       NA       NA       NA       NA       NA       NA       NA       NA       NA       NA       NA       NA       NA       NA       NA       NA       NA       NA       NA       NA       NA       NA       NA       NA       NA       NA       NA       NA       NA       NA       NA       NA       NA       NA       NA       NA 2.333333 2.045455 3.750000 5.851852 5.964286 5.200000 2.500000 5.518519 5.392857 4.655172 4.703704 4.181818 4.583333 4.192308 3.640000 3.590909 3.960000 3.882353 3.937500 3.117647 3.235294 1.916667 2.625000 1.857143 3.166667 3.571429 2.666667 1.000000 2.500000 1.500000
      NA       NA       NA       NA       NA       NA       NA       NA       NA       NA       NA       NA       NA       NA       NA       NA       NA       NA       NA       NA       NA       NA       NA       NA       NA       NA       NA       NA       NA       NA       NA       NA       NA       NA       NA       NA       NA       NA       NA       NA       NA       NA       NA       NA       NA       NA       NA       NA       NA       NA       NA       NA       NA       NA       NA       NA       NA       NA       NA       NA       NA       NA       NA       NA       NA       NA       NA       NA       NA       NA       NA       NA       NA       NA       NA       NA       NA       NA       NA       NA       NA       NA       NA       NA       NA       NA       NA       NA       NA       NA       NA       NA       NA       NA       NA       NA       NA       NA       NA       NA       NA       NA       NA       NA       NA       NA       NA       NA       NA       NA       NA       NA       NA       NA       NA 2.666667 4.653846 4.428571 5.400000 3.458333 2.000000 4.481481 5.137931 4.800000 4.892857 4.115385 3.772727 3.772727 4.333333 3.157895 3.000000 2.916667 3.200000 2.312500 2.846154 2.923077 3.000000 2.400000 3.000000 2.375000 3.000000 3.333333 2.125000 2.142857
      NA       NA       NA       NA       NA       NA       NA       NA       NA       NA       NA       NA       NA       NA       NA       NA       NA       NA       NA       NA       NA       NA       NA       NA       NA       NA       NA       NA       NA       NA       NA       NA       NA       NA       NA       NA       NA       NA       NA       NA       NA       NA       NA       NA       NA       NA       NA       NA       NA       NA       NA       NA       NA       NA       NA       NA       NA       NA       NA       NA       NA       NA       NA       NA       NA       NA       NA       NA       NA       NA       NA       NA       NA       NA       NA       NA       NA       NA       NA       NA       NA       NA       NA       NA       NA       NA       NA       NA       NA       NA       NA       NA       NA       NA       NA       NA       NA       NA       NA       NA       NA       NA       NA       NA       NA       NA       NA       NA       NA       NA       NA       NA       NA       NA       NA 2.000000 2.846154 6.214286 3.571429 2.833333 1.000000 1.300000 2.769231 4.333333 4.125000 4.192308 4.714286 4.000000 4.200000 4.285714 3.142857 3.250000 3.857143 3.583333 3.076923 3.750000 2.545455 2.800000 3.000000 3.000000 1.800000 2.666667 2.444444 2.300000
      NA       NA       NA       NA       NA       NA       NA       NA       NA       NA       NA       NA       NA       NA       NA       NA       NA       NA       NA       NA       NA       NA       NA       NA       NA       NA       NA       NA       NA       NA       NA       NA       NA       NA       NA       NA       NA       NA       NA       NA       NA       NA       NA       NA       NA       NA       NA       NA       NA       NA       NA       NA       NA       NA       NA       NA       NA       NA       NA       NA       NA       NA       NA       NA       NA       NA       NA       NA       NA       NA       NA       NA       NA       NA       NA       NA       NA       NA       NA       NA       NA       NA       NA       NA       NA       NA       NA       NA       NA       NA       NA       NA       NA       NA       NA       NA       NA       NA       NA       NA       NA       NA       NA       NA       NA       NA       NA       NA       NA       NA       NA       NA       NA       NA       NA       NA 2.666667 3.200000 2.600000 1.800000 1.000000 1.000000 1.800000 3.294118 3.187500 3.055556 2.150000 2.555556 3.352941 3.111111 2.750000 3.538462 2.437500 2.363636 2.090909 3.000000 2.714286 2.333333 2.333333 3.666667 2.500000 4.000000 4.000000 1.000000
      NA       NA       NA       NA       NA       NA       NA       NA       NA       NA       NA       NA       NA       NA       NA       NA       NA       NA       NA       NA       NA       NA       NA       NA       NA       NA       NA       NA       NA       NA       NA       NA       NA       NA       NA       NA       NA       NA       NA       NA       NA       NA       NA       NA       NA       NA       NA       NA       NA       NA       NA       NA       NA       NA       NA       NA       NA       NA       NA       NA       NA       NA       NA       NA       NA       NA       NA       NA       NA       NA       NA       NA       NA       NA       NA       NA       NA       NA       NA       NA       NA       NA       NA       NA       NA       NA       NA       NA       NA       NA       NA       NA       NA       NA       NA       NA       NA       NA       NA       NA       NA       NA       NA       NA       NA       NA       NA       NA       NA       NA       NA       NA       NA       NA       NA       NA       NA       NA       NA       NA       NA       NA 1.000000 3.333333 2.555556 2.888889 2.923077 3.058824 3.000000 2.357143 2.466667 2.615385 3.857143 3.100000 2.200000 2.142857 2.142857 2.166667 2.333333 1.500000 2.750000 2.200000 2.000000 1.750000
      NA       NA       NA       NA       NA       NA       NA       NA       NA       NA       NA       NA       NA       NA       NA       NA       NA       NA       NA       NA       NA       NA       NA       NA       NA       NA       NA       NA       NA       NA       NA       NA       NA       NA       NA       NA       NA       NA       NA       NA       NA       NA       NA       NA       NA       NA       NA       NA       NA       NA       NA       NA       NA       NA       NA       NA       NA       NA       NA       NA       NA       NA       NA       NA       NA       NA       NA       NA       NA       NA       NA       NA       NA       NA       NA       NA       NA       NA       NA       NA       NA       NA       NA       NA       NA       NA       NA       NA       NA       NA       NA       NA       NA       NA       NA       NA       NA       NA       NA       NA       NA       NA       NA       NA       NA       NA       NA       NA       NA       NA       NA       NA       NA       NA       NA       NA       NA       NA       NA       NA       NA       NA       NA       NA 3.000000 3.333333 2.333333 2.428571 2.000000 1.600000 1.571429 3.285714 2.272727 3.777778 2.333333 2.200000 2.000000 1.800000 3.333333 2.000000 3.000000 1.666667 1.500000 2.500000
      NA       NA       NA       NA       NA       NA       NA       NA       NA       NA       NA       NA       NA       NA       NA       NA       NA       NA       NA       NA       NA       NA       NA       NA       NA       NA       NA       NA       NA       NA       NA       NA       NA       NA       NA       NA       NA       NA       NA       NA       NA       NA       NA       NA       NA       NA       NA       NA       NA       NA       NA       NA       NA       NA       NA       NA       NA       NA       NA       NA       NA       NA       NA       NA       NA       NA       NA       NA       NA       NA       NA       NA       NA       NA       NA       NA       NA       NA       NA       NA       NA       NA       NA       NA       NA       NA       NA       NA       NA       NA       NA       NA       NA       NA       NA       NA       NA       NA       NA       NA       NA       NA       NA       NA       NA       NA       NA       NA       NA       NA       NA       NA       NA       NA       NA       NA       NA       NA       NA       NA       NA       NA       NA       NA       NA       NA       NA 1.000000 2.000000 4.000000 1.000000 2.000000 1.666667 2.000000 1.500000 2.000000 1.000000       NA       NA       NA 1.000000 2.000000 3.000000 2.000000
      NA       NA       NA       NA       NA       NA       NA       NA       NA       NA       NA       NA       NA       NA       NA       NA       NA       NA       NA       NA       NA       NA       NA       NA       NA       NA       NA       NA       NA       NA       NA       NA       NA       NA       NA       NA       NA       NA       NA       NA       NA       NA       NA       NA       NA       NA       NA       NA       NA       NA       NA       NA       NA       NA       NA       NA       NA       NA       NA       NA       NA       NA       NA       NA       NA       NA       NA       NA       NA       NA       NA       NA       NA       NA       NA       NA       NA       NA       NA       NA       NA       NA       NA       NA       NA       NA       NA       NA       NA       NA       NA       NA       NA       NA       NA       NA       NA       NA       NA       NA       NA       NA       NA       NA       NA       NA       NA       NA       NA       NA       NA       NA       NA       NA       NA       NA       NA       NA       NA       NA       NA       NA       NA       NA       NA       NA       NA       NA       NA       NA       NA       NA       NA       NA       NA       NA       NA       NA       NA       NA       NA       NA       NA       NA
      NA       NA       NA       NA       NA       NA       NA       NA       NA       NA       NA       NA       NA       NA       NA       NA       NA       NA       NA       NA       NA       NA       NA       NA       NA       NA       NA       NA       NA       NA       NA       NA       NA       NA       NA       NA       NA       NA       NA       NA       NA       NA       NA       NA       NA       NA       NA       NA       NA       NA       NA       NA       NA       NA       NA       NA       NA       NA       NA       NA       NA       NA       NA       NA       NA       NA       NA       NA       NA       NA       NA       NA       NA       NA       NA       NA       NA       NA       NA       NA       NA       NA       NA       NA       NA       NA       NA       NA       NA       NA       NA       NA       NA       NA       NA       NA       NA       NA       NA       NA       NA       NA       NA       NA       NA       NA       NA       NA       NA       NA       NA       NA       NA       NA       NA       NA       NA       NA       NA       NA       NA       NA       NA       NA       NA       NA       NA       NA       NA       NA       NA       NA       NA       NA       NA       NA       NA       NA       NA       NA       NA       NA       NA       NA
      NA       NA       NA       NA       NA       NA       NA       NA       NA       NA       NA       NA       NA       NA       NA       NA       NA       NA       NA       NA       NA       NA       NA       NA       NA       NA       NA       NA       NA       NA       NA       NA       NA       NA       NA       NA       NA       NA       NA       NA       NA       NA       NA       NA       NA       NA       NA       NA       NA       NA       NA       NA       NA       NA       NA       NA       NA       NA       NA       NA       NA       NA       NA       NA       NA       NA       NA       NA       NA       NA       NA       NA       NA       NA       NA       NA       NA       NA       NA       NA       NA       NA       NA       NA       NA       NA       NA       NA       NA       NA       NA       NA       NA       NA       NA       NA       NA       NA       NA       NA       NA       NA       NA       NA       NA       NA       NA       NA       NA       NA       NA       NA       NA       NA       NA       NA       NA       NA       NA       NA       NA       NA       NA       NA       NA       NA       NA       NA       NA       NA       NA       NA       NA       NA       NA       NA       NA       NA       NA       NA       NA       NA       NA       NA
      NA       NA       NA       NA       NA       NA       NA       NA       NA       NA       NA       NA       NA       NA       NA       NA       NA       NA       NA       NA       NA       NA       NA       NA       NA       NA       NA       NA       NA       NA       NA       NA       NA       NA       NA       NA       NA       NA       NA       NA       NA       NA       NA       NA       NA       NA       NA       NA       NA       NA       NA       NA       NA       NA       NA       NA       NA       NA       NA       NA       NA       NA       NA       NA       NA       NA       NA       NA       NA       NA       NA       NA       NA       NA       NA       NA       NA       NA       NA       NA       NA       NA       NA       NA       NA       NA       NA       NA       NA       NA       NA       NA       NA       NA       NA       NA       NA       NA       NA       NA       NA       NA       NA       NA       NA       NA       NA       NA       NA       NA       NA       NA       NA       NA       NA       NA       NA       NA       NA       NA       NA       NA       NA       NA       NA       NA       NA       NA       NA       NA       NA       NA       NA       NA       NA       NA       NA       NA       NA       NA       NA       NA       NA       NA
      NA       NA       NA       NA       NA       NA       NA       NA       NA       NA       NA       NA       NA       NA       NA       NA       NA       NA       NA       NA       NA       NA       NA       NA       NA       NA       NA       NA       NA       NA       NA       NA       NA       NA       NA       NA       NA       NA       NA       NA       NA       NA       NA       NA       NA       NA       NA       NA       NA       NA       NA       NA       NA       NA       NA       NA       NA       NA       NA       NA       NA       NA       NA       NA       NA       NA       NA       NA       NA       NA       NA       NA       NA       NA       NA       NA       NA       NA       NA       NA       NA       NA       NA       NA       NA       NA       NA       NA       NA       NA       NA       NA       NA       NA       NA       NA       NA       NA       NA       NA       NA       NA       NA       NA       NA       NA       NA       NA       NA       NA       NA       NA       NA       NA       NA       NA       NA       NA       NA       NA       NA       NA       NA       NA       NA       NA       NA       NA       NA       NA       NA       NA       NA       NA       NA       NA       NA       NA       NA       NA       NA       NA       NA       NA
      NA       NA       NA       NA       NA       NA       NA       NA       NA       NA       NA       NA       NA       NA       NA       NA       NA       NA       NA       NA       NA       NA       NA       NA       NA       NA       NA       NA       NA       NA       NA       NA       NA       NA       NA       NA       NA       NA       NA       NA       NA       NA       NA       NA       NA       NA       NA       NA       NA       NA       NA       NA       NA       NA       NA       NA       NA       NA       NA       NA       NA       NA       NA       NA       NA       NA       NA       NA       NA       NA       NA       NA       NA       NA       NA       NA       NA       NA       NA       NA       NA       NA       NA       NA       NA       NA       NA       NA       NA       NA       NA       NA       NA       NA       NA       NA       NA       NA       NA       NA       NA       NA       NA       NA       NA       NA       NA       NA       NA       NA       NA       NA       NA       NA       NA       NA       NA       NA       NA       NA       NA       NA       NA       NA       NA       NA       NA       NA       NA       NA       NA       NA       NA       NA       NA       NA       NA       NA       NA       NA       NA       NA       NA       NA
      NA       NA       NA       NA       NA       NA       NA       NA       NA       NA       NA       NA       NA       NA       NA       NA       NA       NA       NA       NA       NA       NA       NA       NA       NA       NA       NA       NA       NA       NA       NA       NA       NA       NA       NA       NA       NA       NA       NA       NA       NA       NA       NA       NA       NA       NA       NA       NA       NA       NA       NA       NA       NA       NA       NA       NA       NA       NA       NA       NA       NA       NA       NA       NA       NA       NA       NA       NA       NA       NA       NA       NA       NA       NA       NA       NA       NA       NA       NA       NA       NA       NA       NA       NA       NA       NA       NA       NA       NA       NA       NA       NA       NA       NA       NA       NA       NA       NA       NA       NA       NA       NA       NA       NA       NA       NA       NA       NA       NA       NA       NA       NA       NA       NA       NA       NA       NA       NA       NA       NA       NA       NA       NA       NA       NA       NA       NA       NA       NA       NA       NA       NA       NA       NA       NA       NA       NA       NA       NA       NA       NA       NA       NA       NA
      NA       NA       NA       NA       NA       NA       NA       NA       NA       NA       NA       NA       NA       NA       NA       NA       NA       NA       NA       NA       NA       NA       NA       NA       NA       NA       NA       NA       NA       NA       NA       NA       NA       NA       NA       NA       NA       NA       NA       NA       NA       NA       NA       NA       NA       NA       NA       NA       NA       NA       NA       NA       NA       NA       NA       NA       NA       NA       NA       NA       NA       NA       NA       NA       NA       NA       NA       NA       NA       NA       NA       NA       NA       NA       NA       NA       NA       NA       NA       NA       NA       NA       NA       NA       NA       NA       NA       NA       NA       NA       NA       NA       NA       NA       NA       NA       NA       NA       NA       NA       NA       NA       NA       NA       NA       NA       NA       NA       NA       NA       NA       NA       NA       NA       NA       NA       NA       NA       NA       NA       NA       NA       NA       NA       NA       NA       NA       NA       NA       NA       NA       NA       NA       NA       NA       NA       NA       NA       NA       NA       NA       NA       NA       NA
      NA       NA       NA       NA       NA       NA       NA       NA       NA       NA       NA       NA       NA       NA       NA       NA       NA       NA       NA       NA       NA       NA       NA       NA       NA       NA       NA       NA       NA       NA       NA       NA       NA       NA       NA       NA       NA       NA       NA       NA       NA       NA       NA       NA       NA       NA       NA       NA       NA       NA       NA       NA       NA       NA       NA       NA       NA       NA       NA       NA       NA       NA       NA       NA       NA       NA       NA       NA       NA       NA       NA       NA       NA       NA       NA       NA       NA       NA       NA       NA       NA       NA       NA       NA       NA       NA       NA       NA       NA       NA       NA       NA       NA       NA       NA       NA       NA       NA       NA       NA       NA       NA       NA       NA       NA       NA       NA       NA       NA       NA       NA       NA       NA       NA       NA       NA       NA       NA       NA       NA       NA       NA       NA       NA       NA       NA       NA       NA       NA       NA       NA       NA       NA       NA       NA       NA       NA       NA       NA       NA       NA       NA       NA       NA
      NA       NA       NA       NA       NA       NA       NA       NA       NA       NA       NA       NA       NA       NA       NA       NA       NA       NA       NA       NA       NA       NA       NA       NA       NA       NA       NA       NA       NA       NA       NA       NA       NA       NA       NA       NA       NA       NA       NA       NA       NA       NA       NA       NA       NA       NA       NA       NA       NA       NA       NA       NA       NA       NA       NA       NA       NA       NA       NA       NA       NA       NA       NA       NA       NA       NA       NA       NA       NA       NA       NA       NA       NA       NA       NA       NA       NA       NA       NA       NA       NA       NA       NA       NA       NA       NA       NA       NA       NA       NA       NA       NA       NA       NA       NA       NA       NA       NA       NA       NA       NA       NA       NA       NA       NA       NA       NA       NA       NA       NA       NA       NA       NA       NA       NA       NA       NA       NA       NA       NA       NA       NA       NA       NA       NA       NA       NA       NA       NA       NA       NA       NA       NA       NA       NA       NA       NA       NA       NA       NA       NA       NA       NA       NA
      NA       NA       NA       NA       NA       NA       NA       NA       NA       NA       NA       NA       NA       NA       NA       NA       NA       NA       NA       NA       NA       NA       NA       NA       NA       NA       NA       NA       NA       NA       NA       NA       NA       NA       NA       NA       NA       NA       NA       NA       NA       NA       NA       NA       NA       NA       NA       NA       NA       NA       NA       NA       NA       NA       NA       NA       NA       NA       NA       NA       NA       NA       NA       NA       NA       NA       NA       NA       NA       NA       NA       NA       NA       NA       NA       NA       NA       NA       NA       NA       NA       NA       NA       NA       NA       NA       NA       NA       NA       NA       NA       NA       NA       NA       NA       NA       NA       NA       NA       NA       NA       NA       NA       NA       NA       NA       NA       NA       NA       NA       NA       NA       NA       NA       NA       NA       NA       NA       NA       NA       NA       NA       NA       NA       NA       NA       NA       NA       NA       NA       NA       NA       NA       NA       NA       NA       NA       NA       NA       NA       NA       NA       NA       NA
      NA       NA       NA       NA       NA       NA       NA       NA       NA       NA       NA       NA       NA       NA       NA       NA       NA       NA       NA       NA       NA       NA       NA       NA       NA       NA       NA       NA       NA       NA       NA       NA       NA       NA       NA       NA       NA       NA       NA       NA       NA       NA       NA       NA       NA       NA       NA       NA       NA       NA       NA       NA       NA       NA       NA       NA       NA       NA       NA       NA       NA       NA       NA       NA       NA       NA       NA       NA       NA       NA       NA       NA       NA       NA       NA       NA       NA       NA       NA       NA       NA       NA       NA       NA       NA       NA       NA       NA       NA       NA       NA       NA       NA       NA       NA       NA       NA       NA       NA       NA       NA       NA       NA       NA       NA       NA       NA       NA       NA       NA       NA       NA       NA       NA       NA       NA       NA       NA       NA       NA       NA       NA       NA       NA       NA       NA       NA       NA       NA       NA       NA       NA       NA       NA       NA       NA       NA       NA       NA       NA       NA       NA       NA       NA
      NA       NA       NA       NA       NA       NA       NA       NA       NA       NA       NA       NA       NA       NA       NA       NA       NA       NA       NA       NA       NA       NA       NA       NA       NA       NA       NA       NA       NA       NA       NA       NA       NA       NA       NA       NA       NA       NA       NA       NA       NA       NA       NA       NA       NA       NA       NA       NA       NA       NA       NA       NA       NA       NA       NA       NA       NA       NA       NA       NA       NA       NA       NA       NA       NA       NA       NA       NA       NA       NA       NA       NA       NA       NA       NA       NA       NA       NA       NA       NA       NA       NA       NA       NA       NA       NA       NA       NA       NA       NA       NA       NA       NA       NA       NA       NA       NA       NA       NA       NA       NA       NA       NA       NA       NA       NA       NA       NA       NA       NA       NA       NA       NA       NA       NA       NA       NA       NA       NA       NA       NA       NA       NA       NA       NA       NA       NA       NA       NA       NA       NA       NA       NA       NA       NA       NA       NA       NA       NA       NA       NA       NA       NA       NA
      NA       NA       NA       NA       NA       NA       NA       NA       NA       NA       NA       NA       NA       NA       NA       NA       NA       NA       NA       NA       NA       NA       NA       NA       NA       NA       NA       NA       NA       NA       NA       NA       NA       NA       NA       NA       NA       NA       NA       NA       NA       NA       NA       NA       NA       NA       NA       NA       NA       NA       NA       NA       NA       NA       NA       NA       NA       NA       NA       NA       NA       NA       NA       NA       NA       NA       NA       NA       NA       NA       NA       NA       NA       NA       NA       NA       NA       NA       NA       NA       NA       NA       NA       NA       NA       NA       NA       NA       NA       NA       NA       NA       NA       NA       NA       NA       NA       NA       NA       NA       NA       NA       NA       NA       NA       NA       NA       NA       NA       NA       NA       NA       NA       NA       NA       NA       NA       NA       NA       NA       NA       NA       NA       NA       NA       NA       NA       NA       NA       NA       NA       NA       NA       NA       NA       NA       NA       NA       NA       NA       NA       NA       NA       NA
      NA       NA       NA       NA       NA       NA       NA       NA       NA       NA       NA       NA       NA       NA       NA       NA       NA       NA       NA       NA       NA       NA       NA       NA       NA       NA       NA       NA       NA       NA       NA       NA       NA       NA       NA       NA       NA       NA       NA       NA       NA       NA       NA       NA       NA       NA       NA       NA       NA       NA       NA       NA       NA       NA       NA       NA       NA       NA       NA       NA       NA       NA       NA       NA       NA       NA       NA       NA       NA       NA       NA       NA       NA       NA       NA       NA       NA       NA       NA       NA       NA       NA       NA       NA       NA       NA       NA       NA       NA       NA       NA       NA       NA       NA       NA       NA       NA       NA       NA       NA       NA       NA       NA       NA       NA       NA       NA       NA       NA       NA       NA       NA       NA       NA       NA       NA       NA       NA       NA       NA       NA       NA       NA       NA       NA       NA       NA       NA       NA       NA       NA       NA       NA       NA       NA       NA       NA       NA       NA       NA       NA       NA       NA       NA
      NA       NA       NA       NA       NA       NA       NA       NA       NA       NA       NA       NA       NA       NA       NA       NA       NA       NA       NA       NA       NA       NA       NA       NA       NA       NA       NA       NA       NA       NA       NA       NA       NA       NA       NA       NA       NA       NA       NA       NA       NA       NA       NA       NA       NA       NA       NA       NA       NA       NA       NA       NA       NA       NA       NA       NA       NA       NA       NA       NA       NA       NA       NA       NA       NA       NA       NA       NA       NA       NA       NA       NA       NA       NA       NA       NA       NA       NA       NA       NA       NA       NA       NA       NA       NA       NA       NA       NA       NA       NA       NA       NA       NA       NA       NA       NA       NA       NA       NA       NA       NA       NA       NA       NA       NA       NA       NA       NA       NA       NA       NA       NA       NA       NA       NA       NA       NA       NA       NA       NA       NA       NA       NA       NA       NA       NA       NA       NA       NA       NA       NA       NA       NA       NA       NA       NA       NA       NA       NA       NA       NA       NA       NA       NA
      NA       NA       NA       NA       NA       NA       NA       NA       NA       NA       NA       NA       NA       NA       NA       NA       NA       NA       NA       NA       NA       NA       NA       NA       NA       NA       NA       NA       NA       NA       NA       NA       NA       NA       NA       NA       NA       NA       NA       NA       NA       NA       NA       NA       NA       NA       NA       NA       NA       NA       NA       NA       NA       NA       NA       NA       NA       NA       NA       NA       NA       NA       NA       NA       NA       NA       NA       NA       NA       NA       NA       NA       NA       NA       NA       NA       NA       NA       NA       NA       NA       NA       NA       NA       NA       NA       NA       NA       NA       NA       NA       NA       NA       NA       NA       NA       NA       NA       NA       NA       NA       NA       NA       NA       NA       NA       NA       NA       NA       NA       NA       NA       NA       NA       NA       NA       NA       NA       NA       NA       NA       NA       NA       NA       NA       NA       NA       NA       NA       NA       NA       NA       NA       NA       NA       NA       NA       NA       NA       NA       NA       NA       NA       NA
      NA       NA       NA       NA       NA       NA       NA       NA       NA       NA       NA       NA       NA       NA       NA       NA       NA       NA       NA       NA       NA       NA       NA       NA       NA       NA       NA       NA       NA       NA       NA       NA       NA       NA       NA       NA       NA       NA       NA       NA       NA       NA       NA       NA       NA       NA       NA       NA       NA       NA       NA       NA       NA       NA       NA       NA       NA       NA       NA       NA       NA       NA       NA       NA       NA       NA       NA       NA       NA       NA       NA       NA       NA       NA       NA       NA       NA       NA       NA       NA       NA       NA       NA       NA       NA       NA       NA       NA       NA       NA       NA       NA       NA       NA       NA       NA       NA       NA       NA       NA       NA       NA       NA       NA       NA       NA       NA       NA       NA       NA       NA       NA       NA       NA       NA       NA       NA       NA       NA       NA       NA       NA       NA       NA       NA       NA       NA       NA       NA       NA       NA       NA       NA       NA       NA       NA       NA       NA       NA       NA       NA       NA       NA       NA
      NA       NA       NA       NA       NA       NA       NA       NA       NA       NA       NA       NA       NA       NA       NA       NA       NA       NA       NA       NA       NA       NA       NA       NA       NA       NA       NA       NA       NA       NA       NA       NA       NA       NA       NA       NA       NA       NA       NA       NA       NA       NA       NA       NA       NA       NA       NA       NA       NA       NA       NA       NA       NA       NA       NA       NA       NA       NA       NA       NA       NA       NA       NA       NA       NA       NA       NA       NA       NA       NA       NA       NA       NA       NA       NA       NA       NA       NA       NA       NA       NA       NA       NA       NA       NA       NA       NA       NA       NA       NA       NA       NA       NA       NA       NA       NA       NA       NA       NA       NA       NA       NA       NA       NA       NA       NA       NA       NA       NA       NA       NA       NA       NA       NA       NA       NA       NA       NA       NA       NA       NA       NA       NA       NA       NA       NA       NA       NA       NA       NA       NA       NA       NA       NA       NA       NA       NA       NA       NA       NA       NA       NA       NA       NA
      NA       NA       NA       NA       NA       NA       NA       NA       NA       NA       NA       NA       NA       NA       NA       NA       NA       NA       NA       NA       NA       NA       NA       NA       NA       NA       NA       NA       NA       NA       NA       NA       NA       NA       NA       NA       NA       NA       NA       NA       NA       NA       NA       NA       NA       NA       NA       NA       NA       NA       NA       NA       NA       NA       NA       NA       NA       NA       NA       NA       NA       NA       NA       NA       NA       NA       NA       NA       NA       NA       NA       NA       NA       NA       NA       NA       NA       NA       NA       NA       NA       NA       NA       NA       NA       NA       NA       NA       NA       NA       NA       NA       NA       NA       NA       NA       NA       NA       NA       NA       NA       NA       NA       NA       NA       NA       NA       NA       NA       NA       NA       NA       NA       NA       NA       NA       NA       NA       NA       NA       NA       NA       NA       NA       NA       NA       NA       NA       NA       NA       NA       NA       NA       NA       NA       NA       NA       NA       NA       NA       NA       NA       NA       NA
      NA       NA       NA       NA       NA       NA       NA       NA       NA       NA       NA       NA       NA       NA       NA       NA       NA       NA       NA       NA       NA       NA       NA       NA       NA       NA       NA       NA       NA       NA       NA       NA       NA       NA       NA       NA       NA       NA       NA       NA       NA       NA       NA       NA       NA       NA       NA       NA       NA       NA       NA       NA       NA       NA       NA       NA       NA       NA       NA       NA       NA       NA       NA       NA       NA       NA       NA       NA       NA       NA       NA       NA       NA       NA       NA       NA       NA       NA       NA       NA       NA       NA       NA       NA       NA       NA       NA       NA       NA       NA       NA       NA       NA       NA       NA       NA       NA       NA       NA       NA       NA       NA       NA       NA       NA       NA       NA       NA       NA       NA       NA       NA       NA       NA       NA       NA       NA       NA       NA       NA       NA       NA       NA       NA       NA       NA       NA       NA       NA       NA       NA       NA       NA       NA       NA       NA       NA       NA       NA       NA       NA       NA       NA       NA
      NA       NA       NA       NA       NA       NA       NA       NA       NA       NA       NA       NA       NA       NA       NA       NA       NA       NA       NA       NA       NA       NA       NA       NA       NA       NA       NA       NA       NA       NA       NA       NA       NA       NA       NA       NA       NA       NA       NA       NA       NA       NA       NA       NA       NA       NA       NA       NA       NA       NA       NA       NA       NA       NA       NA       NA       NA       NA       NA       NA       NA       NA       NA       NA       NA       NA       NA       NA       NA       NA       NA       NA       NA       NA       NA       NA       NA       NA       NA       NA       NA       NA       NA       NA       NA       NA       NA       NA       NA       NA       NA       NA       NA       NA       NA       NA       NA       NA       NA       NA       NA       NA       NA       NA       NA       NA       NA       NA       NA       NA       NA       NA       NA       NA       NA       NA       NA       NA       NA       NA       NA       NA       NA       NA       NA       NA       NA       NA       NA       NA       NA       NA       NA       NA       NA       NA       NA       NA       NA       NA       NA       NA       NA       NA
      NA       NA       NA       NA       NA       NA       NA       NA       NA       NA       NA       NA       NA       NA       NA       NA       NA       NA       NA       NA       NA       NA       NA       NA       NA       NA       NA       NA       NA       NA       NA       NA       NA       NA       NA       NA       NA       NA       NA       NA       NA       NA       NA       NA       NA       NA       NA       NA       NA       NA       NA       NA       NA       NA       NA       NA       NA       NA       NA       NA       NA       NA       NA       NA       NA       NA       NA       NA       NA       NA       NA       NA       NA       NA       NA       NA       NA       NA       NA       NA       NA       NA       NA       NA       NA       NA       NA       NA       NA       NA       NA       NA       NA       NA       NA       NA       NA       NA       NA       NA       NA       NA       NA       NA       NA       NA       NA       NA       NA       NA       NA       NA       NA       NA       NA       NA       NA       NA       NA       NA       NA       NA       NA       NA       NA       NA       NA       NA       NA       NA       NA       NA       NA       NA       NA       NA       NA       NA       NA       NA       NA       NA       NA       NA
      NA       NA       NA       NA       NA       NA       NA       NA       NA       NA       NA       NA       NA       NA       NA       NA       NA       NA       NA       NA       NA       NA       NA       NA       NA       NA       NA       NA       NA       NA       NA       NA       NA       NA       NA       NA       NA       NA       NA       NA       NA       NA       NA       NA       NA       NA       NA       NA       NA       NA       NA       NA       NA       NA       NA       NA       NA       NA       NA       NA       NA       NA       NA       NA       NA       NA       NA       NA       NA       NA       NA       NA       NA       NA       NA       NA       NA       NA       NA       NA       NA       NA       NA       NA       NA       NA       NA       NA       NA       NA       NA       NA       NA       NA       NA       NA       NA       NA       NA       NA       NA       NA       NA       NA       NA       NA       NA       NA       NA       NA       NA       NA       NA       NA       NA       NA       NA       NA       NA       NA       NA       NA       NA       NA       NA       NA       NA       NA       NA       NA       NA       NA       NA       NA       NA       NA       NA       NA       NA       NA       NA       NA       NA       NA
      NA       NA       NA       NA       NA       NA       NA       NA       NA       NA       NA       NA       NA       NA       NA       NA       NA       NA       NA       NA       NA       NA       NA       NA       NA       NA       NA       NA       NA       NA       NA       NA       NA       NA       NA       NA       NA       NA       NA       NA       NA       NA       NA       NA       NA       NA       NA       NA       NA       NA       NA       NA       NA       NA       NA       NA       NA       NA       NA       NA       NA       NA       NA       NA       NA       NA       NA       NA       NA       NA       NA       NA       NA       NA       NA       NA       NA       NA       NA       NA       NA       NA       NA       NA       NA       NA       NA       NA       NA       NA       NA       NA       NA       NA       NA       NA       NA       NA       NA       NA       NA       NA       NA       NA       NA       NA       NA       NA       NA       NA       NA       NA       NA       NA       NA       NA       NA       NA       NA       NA       NA       NA       NA       NA       NA       NA       NA       NA       NA       NA       NA       NA       NA       NA       NA       NA       NA       NA       NA       NA       NA       NA       NA       NA
      NA       NA       NA       NA       NA       NA       NA       NA       NA       NA       NA       NA       NA       NA       NA       NA       NA       NA       NA       NA       NA       NA       NA       NA       NA       NA       NA       NA       NA       NA       NA       NA       NA       NA       NA       NA       NA       NA       NA       NA       NA       NA       NA       NA       NA       NA       NA       NA       NA       NA       NA       NA       NA       NA       NA       NA       NA       NA       NA       NA       NA       NA       NA       NA       NA       NA       NA       NA       NA       NA       NA       NA       NA       NA       NA       NA       NA       NA       NA       NA       NA       NA       NA       NA       NA       NA       NA       NA       NA       NA       NA       NA       NA       NA       NA       NA       NA       NA       NA       NA       NA       NA       NA       NA       NA       NA       NA       NA       NA       NA       NA       NA       NA       NA       NA       NA       NA       NA       NA       NA       NA       NA       NA       NA       NA       NA       NA       NA       NA       NA       NA       NA       NA       NA       NA       NA       NA       NA       NA       NA       NA       NA       NA       NA
      NA       NA       NA       NA       NA       NA       NA       NA       NA       NA       NA       NA       NA       NA       NA       NA       NA       NA       NA       NA       NA       NA       NA       NA       NA       NA       NA       NA       NA       NA       NA       NA       NA       NA       NA       NA       NA       NA       NA       NA       NA       NA       NA       NA       NA       NA       NA       NA       NA       NA       NA       NA       NA       NA       NA       NA       NA       NA       NA       NA       NA       NA       NA       NA       NA       NA       NA       NA       NA       NA       NA       NA       NA       NA       NA       NA       NA       NA       NA       NA       NA       NA       NA       NA       NA       NA       NA       NA       NA       NA       NA       NA       NA       NA       NA       NA       NA       NA       NA       NA       NA       NA       NA       NA       NA       NA       NA       NA       NA       NA       NA       NA       NA       NA       NA       NA       NA       NA       NA       NA       NA       NA       NA       NA       NA       NA       NA       NA       NA       NA       NA       NA       NA       NA       NA       NA       NA       NA       NA       NA       NA       NA       NA       NA
      NA       NA       NA       NA       NA       NA       NA       NA       NA       NA       NA       NA       NA       NA       NA       NA       NA       NA       NA       NA       NA       NA       NA       NA       NA       NA       NA       NA       NA       NA       NA       NA       NA       NA       NA       NA       NA       NA       NA       NA       NA       NA       NA       NA       NA       NA       NA       NA       NA       NA       NA       NA       NA       NA       NA       NA       NA       NA       NA       NA       NA       NA       NA       NA       NA       NA       NA       NA       NA       NA       NA       NA       NA       NA       NA       NA       NA       NA       NA       NA       NA       NA       NA       NA       NA       NA       NA       NA       NA       NA       NA       NA       NA       NA       NA       NA       NA       NA       NA       NA       NA       NA       NA       NA       NA       NA       NA       NA       NA       NA       NA       NA       NA       NA       NA       NA       NA       NA       NA       NA       NA       NA       NA       NA       NA       NA       NA       NA       NA       NA       NA       NA       NA       NA       NA       NA       NA       NA       NA       NA       NA       NA       NA       NA
      NA       NA       NA       NA       NA       NA       NA       NA       NA       NA       NA       NA       NA       NA       NA       NA       NA       NA       NA       NA       NA       NA       NA       NA       NA       NA       NA       NA       NA       NA       NA       NA       NA       NA       NA       NA       NA       NA       NA       NA       NA       NA       NA       NA       NA       NA       NA       NA       NA       NA       NA       NA       NA       NA       NA       NA       NA       NA       NA       NA       NA       NA       NA       NA       NA       NA       NA       NA       NA       NA       NA       NA       NA       NA       NA       NA       NA       NA       NA       NA       NA       NA       NA       NA       NA       NA       NA       NA       NA       NA       NA       NA       NA       NA       NA       NA       NA       NA       NA       NA       NA       NA       NA       NA       NA       NA       NA       NA       NA       NA       NA       NA       NA       NA       NA       NA       NA       NA       NA       NA       NA       NA       NA       NA       NA       NA       NA       NA       NA       NA       NA       NA       NA       NA       NA       NA       NA       NA       NA       NA       NA       NA       NA       NA
      NA       NA       NA       NA       NA       NA       NA       NA       NA       NA       NA       NA       NA       NA       NA       NA       NA       NA       NA       NA       NA       NA       NA       NA       NA       NA       NA       NA       NA       NA       NA       NA       NA       NA       NA       NA       NA       NA       NA       NA       NA       NA       NA       NA       NA       NA       NA       NA       NA       NA       NA       NA       NA       NA       NA       NA       NA       NA       NA       NA       NA       NA       NA       NA       NA       NA       NA       NA       NA       NA       NA       NA       NA       NA       NA       NA       NA       NA       NA       NA       NA       NA       NA       NA       NA       NA       NA       NA       NA       NA       NA       NA       NA       NA       NA       NA       NA       NA       NA       NA       NA       NA       NA       NA       NA       NA       NA       NA       NA       NA       NA       NA       NA       NA       NA       NA       NA       NA       NA       NA       NA       NA       NA       NA       NA       NA       NA       NA       NA       NA       NA       NA       NA       NA       NA       NA       NA       NA       NA       NA       NA       NA       NA       NA
      NA       NA       NA       NA       NA       NA       NA       NA       NA       NA       NA       NA       NA       NA       NA       NA       NA       NA       NA       NA       NA       NA       NA       NA       NA       NA       NA       NA       NA       NA       NA       NA       NA       NA       NA       NA       NA       NA       NA       NA       NA       NA       NA       NA       NA       NA       NA       NA       NA       NA       NA       NA       NA       NA       NA       NA       NA       NA       NA       NA       NA       NA       NA       NA       NA       NA       NA       NA       NA       NA       NA       NA       NA       NA       NA       NA       NA       NA       NA       NA       NA       NA       NA       NA       NA       NA       NA       NA       NA       NA       NA       NA       NA       NA       NA       NA       NA       NA       NA       NA       NA       NA       NA       NA       NA       NA       NA       NA       NA       NA       NA       NA       NA       NA       NA       NA       NA       NA       NA       NA       NA       NA       NA       NA       NA       NA       NA       NA       NA       NA       NA       NA       NA       NA       NA       NA       NA       NA       NA       NA       NA       NA       NA       NA
      NA       NA       NA       NA       NA       NA       NA       NA       NA       NA       NA       NA       NA       NA       NA       NA       NA       NA       NA       NA       NA       NA       NA       NA       NA       NA       NA       NA       NA       NA       NA       NA       NA       NA       NA       NA       NA       NA       NA       NA       NA       NA       NA       NA       NA       NA       NA       NA       NA       NA       NA       NA       NA       NA       NA       NA       NA       NA       NA       NA       NA       NA       NA       NA       NA       NA       NA       NA       NA       NA       NA       NA       NA       NA       NA       NA       NA       NA       NA       NA       NA       NA       NA       NA       NA       NA       NA       NA       NA       NA       NA       NA       NA       NA       NA       NA       NA       NA       NA       NA       NA       NA       NA       NA       NA       NA       NA       NA       NA       NA       NA       NA       NA       NA       NA       NA       NA       NA       NA       NA       NA       NA       NA       NA       NA       NA       NA       NA       NA       NA       NA       NA       NA       NA       NA       NA       NA       NA       NA       NA       NA       NA       NA       NA
      NA       NA       NA       NA       NA       NA       NA       NA       NA       NA       NA       NA       NA       NA       NA       NA       NA       NA       NA       NA       NA       NA       NA       NA       NA       NA       NA       NA       NA       NA       NA       NA       NA       NA       NA       NA       NA       NA       NA       NA       NA       NA       NA       NA       NA       NA       NA       NA       NA       NA       NA       NA       NA       NA       NA       NA       NA       NA       NA       NA       NA       NA       NA       NA       NA       NA       NA       NA       NA       NA       NA       NA       NA       NA       NA       NA       NA       NA       NA       NA       NA       NA       NA       NA       NA       NA       NA       NA       NA       NA       NA       NA       NA       NA       NA       NA       NA       NA       NA       NA       NA       NA       NA       NA       NA       NA       NA       NA       NA       NA       NA       NA       NA       NA       NA       NA       NA       NA       NA       NA       NA       NA       NA       NA       NA       NA       NA       NA       NA       NA       NA       NA       NA       NA       NA       NA       NA       NA       NA       NA       NA       NA       NA       NA
      NA       NA       NA       NA       NA       NA       NA       NA       NA       NA       NA       NA       NA       NA       NA       NA       NA       NA       NA       NA       NA       NA       NA       NA       NA       NA       NA       NA       NA       NA       NA       NA       NA       NA       NA       NA       NA       NA       NA       NA       NA       NA       NA       NA       NA       NA       NA       NA       NA       NA       NA       NA       NA       NA       NA       NA       NA       NA       NA       NA       NA       NA       NA       NA       NA       NA       NA       NA       NA       NA       NA       NA       NA       NA       NA       NA       NA       NA       NA       NA       NA       NA       NA       NA       NA       NA       NA       NA       NA       NA       NA       NA       NA       NA       NA       NA       NA       NA       NA       NA       NA       NA       NA       NA       NA       NA       NA       NA       NA       NA       NA       NA       NA       NA       NA       NA       NA       NA       NA       NA       NA       NA       NA       NA       NA       NA       NA       NA       NA       NA       NA       NA       NA       NA       NA       NA       NA       NA       NA       NA       NA       NA       NA       NA
      NA       NA       NA       NA       NA       NA       NA       NA       NA       NA       NA       NA       NA       NA       NA       NA       NA       NA       NA       NA       NA       NA       NA       NA       NA       NA       NA       NA       NA       NA       NA       NA       NA       NA       NA       NA       NA       NA       NA       NA       NA       NA       NA       NA       NA       NA       NA       NA       NA       NA       NA       NA       NA       NA       NA       NA       NA       NA       NA       NA       NA       NA       NA       NA       NA       NA       NA       NA       NA       NA       NA       NA       NA       NA       NA       NA       NA       NA       NA       NA       NA       NA       NA       NA       NA       NA       NA       NA       NA       NA       NA       NA       NA       NA       NA       NA       NA       NA       NA       NA       NA       NA       NA       NA       NA       NA       NA       NA       NA       NA       NA       NA       NA       NA       NA       NA       NA       NA       NA       NA       NA       NA       NA       NA       NA       NA       NA       NA       NA       NA       NA       NA       NA       NA       NA       NA       NA       NA       NA       NA       NA       NA       NA       NA
      NA       NA       NA       NA       NA       NA       NA       NA       NA       NA       NA       NA       NA       NA       NA       NA       NA       NA       NA       NA       NA       NA       NA       NA       NA       NA       NA       NA       NA       NA       NA       NA       NA       NA       NA       NA       NA       NA       NA       NA       NA       NA       NA       NA       NA       NA       NA       NA       NA       NA       NA       NA       NA       NA       NA       NA       NA       NA       NA       NA       NA       NA       NA       NA       NA       NA       NA       NA       NA       NA       NA       NA       NA       NA       NA       NA       NA       NA       NA       NA       NA       NA       NA       NA       NA       NA       NA       NA       NA       NA       NA       NA       NA       NA       NA       NA       NA       NA       NA       NA       NA       NA       NA       NA       NA       NA       NA       NA       NA       NA       NA       NA       NA       NA       NA       NA       NA       NA       NA       NA       NA       NA       NA       NA       NA       NA       NA       NA       NA       NA       NA       NA       NA       NA       NA       NA       NA       NA       NA       NA       NA       NA       NA       NA
      NA       NA       NA       NA       NA       NA       NA       NA       NA       NA       NA       NA       NA       NA       NA       NA       NA       NA       NA       NA       NA       NA       NA       NA       NA       NA       NA       NA       NA       NA       NA       NA       NA       NA       NA       NA       NA       NA       NA       NA       NA       NA       NA       NA       NA       NA       NA       NA       NA       NA       NA       NA       NA       NA       NA       NA       NA       NA       NA       NA       NA       NA       NA       NA       NA       NA       NA       NA       NA       NA       NA       NA       NA       NA       NA       NA       NA       NA       NA       NA       NA       NA       NA       NA       NA       NA       NA       NA       NA       NA       NA       NA       NA       NA       NA       NA       NA       NA       NA       NA       NA       NA       NA       NA       NA       NA       NA       NA       NA       NA       NA       NA       NA       NA       NA       NA       NA       NA       NA       NA       NA       NA       NA       NA       NA       NA       NA       NA       NA       NA       NA       NA       NA       NA       NA       NA       NA       NA       NA       NA       NA       NA       NA       NA
