# Supplementary material for: Increasing tropical cyclone intensity in the western North Pacific partly driven by warming Tibetan Plateau
Source: Nat Commun. 2024 Jan 5;15:310. doi: 10.1038/s41467-023-44403-8 (PMC10770404; doi:10.1038/s41467-023-44403-8)
Supplement: Supplementary file 3 — Source Data [file 41467_2023_44403_MOESM3_ESM.zip › 424358_2_data_set_8359531_s4rzm7/Figure and Table data/FigS1b.txt]

Estimate Std. Error z value Pr(>|z|)
0.009325181 0.006389674 0.7507875 7.431208e-02
0.031215646 0.009354268 1.7167260 4.355967e-04
0.071480825 0.014645762 2.5108227 5.439597e-07
0.080478395 0.020915320 1.9794898 6.130809e-05
0.159057709 0.026445545 3.0941451 9.280660e-10
0.299164675 0.039646883 3.8818589 2.313769e-14
0.412555048 0.036353730 5.8380983 3.887699e-30
0.400782877 0.037752832 5.4613260 1.292161e-26
0.361878703 0.042866451 4.3429415 1.604787e-17
