# Supplementary material for: Increasing tropical cyclone intensity in the western North Pacific partly driven by warming Tibetan Plateau
Source: Nat Commun. 2024 Jan 5;15:310. doi: 10.1038/s41467-023-44403-8 (PMC10770404; doi:10.1038/s41467-023-44403-8)
Supplement: Supplementary file 3 — Source Data [file 41467_2023_44403_MOESM3_ESM.zip › 424358_2_data_set_8359531_s4rzm7/Figure and Table data/FigS1c.txt]

Estimate Std. Error z value Pr(>|z|)
0.0001077361 0.006577765 0.008425998 5.077218e-01
0.0001453241 0.005360009 0.013947962 5.033169e-01
0.0035827044 0.006738485 0.273518810 3.060682e-01
0.0047721609 0.008015496 0.306283188 2.837667e-01
0.0152098720 0.008580351 0.911924751 3.924614e-02
0.0251001697 0.011922594 1.083039675 1.814375e-02
0.0441850306 0.014074676 1.615010071 8.711373e-04
0.0600381716 0.015799072 1.954944230 7.440579e-05
0.1192079879 0.031088628 1.972614804 6.473886e-05
