# Supplementary material for: Increasing tropical cyclone intensity in the western North Pacific partly driven by warming Tibetan Plateau
Source: Nat Commun. 2024 Jan 5;15:310. doi: 10.1038/s41467-023-44403-8 (PMC10770404; doi:10.1038/s41467-023-44403-8)
Supplement: Supplementary file 3 — Source Data [file 41467_2023_44403_MOESM3_ESM.zip › 424358_2_data_set_8359531_s4rzm7/Figure and Table data/FigS3f.txt]

SID LON LAT Estimate Pr(>|t|)
50136 122.36667 53.46667 -0.0035617675 8.603019e-01
50246 124.71667 52.31667  1.4096032881 9.954200e-04
50247 123.66667 52.05000  0.9653815540 8.998964e-03
50349 124.33333 51.70000  0.6008962824 5.330066e-02
50353 126.65000 51.71667  0.5493346480 1.733404e-01
50425 120.18333 50.25000  1.3735676545 6.936769e-03
50431 121.51667 50.78333  0.7573382488 1.179272e-01
50434 121.68333 50.48333  1.3926082389 1.384149e-03
50442 124.11667 50.40000  1.1577019841 1.384149e-03
50445 123.73333 50.58333  1.2770763856 4.951533e-04
50468 127.45000 50.25000  1.8237120935 1.023295e-04
50514 117.43333 49.56667  1.4996312112 1.901566e-03
50524 119.43333 49.31667  1.5389614541 4.004962e-03
50525 119.75000 49.15000  1.5019838462 2.997279e-03
50526 120.70000 49.28333  1.4247666554 6.068794e-03
50527 119.75000 49.21667  1.3409217073 2.087206e-02
50548 123.71667 49.20000  1.0936266898 3.469135e-03
50557 125.23333 49.16667  1.1138175923 2.582546e-03
50564 127.35000 49.43333  2.1959100613 1.023295e-04
50566 128.46667 49.58333  0.0010708840 7.692188e-01
50603 116.81667 48.66667  2.1160752930 1.901566e-03
50618 118.26667 48.21667  1.5269329432 9.954200e-04
50632 121.91667 48.76667  1.6738654534 4.122821e-04
50639 122.73333 48.00000  1.1598234054 7.909925e-03
50645 124.48333 48.46667  1.6116567655 6.601491e-05
50646 124.85000 48.48333  1.0831353988 3.469135e-03
50647 123.48333 48.11667  0.7375864701 5.861197e-02
50655 126.18333 48.50000  0.9888634910 6.068794e-03
50656 126.51667 48.28333  0.9870627055 1.021439e-02
50658 125.88333 48.05000  0.6441830787 1.474139e-02
50673 130.40000 48.88333  0.1108238948 6.245843e-01
50674 129.43333 48.56667  0.5483116301 1.492688e-01
50727 119.95000 47.16667  1.7168067283 3.469135e-03
50739 123.18333 47.33333 -0.2578530325 7.692188e-01
50741 123.50000 47.93333  1.1715307151 4.611511e-03
50742 124.48333 47.80000  1.6993581546 1.556362e-04
50745 123.91667 47.38333  1.2488685148 1.384149e-03
50749 124.83333 47.18333  0.2706782588 2.455292e-01
50750 125.30000 47.90000  0.0029491688 5.437190e-01
50755 126.10000 47.60000  1.0147252923 6.936769e-03
50756 126.96667 47.43333  0.6634195663 3.580415e-02
50758 125.90000 47.16667  0.6096609672 1.609751e-01
50772 129.25000 48.11667  0.4232300947 1.609751e-01
50774 128.90000 47.71667  1.1749190479 9.954200e-04
50775 130.33333 47.36667  1.5673935000 1.384149e-03
50776 130.83333 47.56667  0.5295270826 2.974994e-01
50778 132.50000 47.65000  0.6891151528 9.185791e-02
50779 134.28333 48.36667  1.7265141300 2.219226e-03
50788 131.98333 47.23333  1.0803924747 1.021439e-02
50832 122.08333 46.71667  1.3635784275 3.469135e-03
50833 122.90000 46.71667  1.0344847847 4.384401e-02
50834 121.23333 46.61667  1.7593372968 9.954200e-04
50838 122.05000 46.08333  1.0479066250 7.909925e-03
50842 124.43333 46.86667  0.7901477439 5.296812e-03
50844 123.41667 46.40000  0.5208637510 1.609751e-01
50851 126.10000 46.68333  0.9905106482 3.226493e-02
50852 126.48333 46.86667  0.1290543935 3.771206e-01
50853 126.96667 46.61667  1.2311143939 2.997279e-03
50854 125.31667 46.38333  0.7948517994 1.021439e-02
50858 125.96667 46.06667  0.1402893223 6.811295e-01
50861 127.48333 46.88333  0.2607660709 3.358382e-01
50862 128.01667 46.98333  1.4429587596 1.384149e-03
50867 127.35000 46.08333  1.4004829649 1.624813e-03
50871 129.88333 46.73333  1.0926596182 2.605233e-02
50873 130.28333 46.81667  1.7671138564 5.926559e-04
50877 129.58333 46.30000  0.8137251096 7.050797e-02
50878 130.71667 47.01667  1.1692974910 6.944827e-03
50879 130.51667 46.20000  0.4856526306 8.424491e-02
50880 131.13333 46.71667  0.6594337724 1.086783e-01
50884 131.15000 46.63333  1.3756713555 3.226493e-02
50888 132.18333 46.31667  2.0502116775 6.601491e-05
50892 134.00000 46.80000  0.9099904092 4.611511e-03
50913 118.80000 45.71667  1.5993805058 1.624813e-03
50915 116.96667 45.51667  1.6212180859 4.611511e-03
50928 120.33333 45.06667  0.8710300968 1.307283e-02
50934 121.55000 45.40000  1.1313101620 6.936769e-03
50936 122.83333 45.63333  0.8102039185 7.050797e-02
50937 121.46667 45.05000  1.0469476928 2.087206e-02
50939 122.81667 45.33333  0.9893256759 1.179272e-01
50940 123.16667 45.85000  0.8649757947 2.219226e-03
50945 124.26667 45.50000  0.6682316405 2.902080e-02
50946 124.83333 45.18333  0.8038511600 1.474139e-02
50948 124.01667 45.00000  0.4155810861 2.296704e-01
50949 124.83333 45.11667  0.9053468670 1.307283e-02
50950 125.25000 45.70000  0.5339719583 5.861197e-02
50953 126.76667 45.75000  0.7298467757 1.474139e-02
50954 125.08333 45.50000 -0.3201036895 5.437190e-01
50955 126.30000 45.38333  0.8950812934 1.474139e-02
50958 126.95000 45.51667  1.7806537372 1.624813e-03
50960 127.45000 45.78333 -0.2759105984 4.212965e-01
50962 128.03333 45.95000  0.6503558831 2.455292e-01
50963 128.73333 45.96667  0.6711808093 1.277628e-01
50964 128.80000 45.83333  1.4679331139 8.998964e-03
50965 128.30000 45.45000  0.8176100833 3.580415e-02
50968 127.96667 45.21667  0.8425613506 2.087206e-02
50973 130.58333 45.75000  0.7102769912 5.861197e-02
50978 130.95000 45.28333  1.1872903551 2.334212e-02
50979 130.23333 45.26667  0.7201189715 4.384401e-02
50983 132.96667 45.76667  0.8348271374 2.334212e-02
50985 131.86667 45.55000  0.3034867353 2.974994e-01
51053  86.40000 48.05000  0.8677886372 7.050797e-02
51059  85.86667 47.43333  1.0529090549 5.861197e-02
51060  86.86667 47.70000  0.4205843709 4.444430e-01
51068  87.46667 47.11667  2.0804016715 3.289810e-05
51076  88.08333 47.73333  1.0108296036 1.862605e-02
51087  89.51667 46.98333  1.5329740592 2.325870e-04
51133  83.00000 46.73333  1.1516361436 1.658741e-02
51137  82.93333 46.20000  0.5349698575 6.526143e-01
51145  83.65000 46.55000 -0.0848419803 5.970708e-01
51156  85.71667 46.78333  1.0664515597 2.902080e-02
51186  90.38333 46.66667  2.1730293204 1.552138e-05
51232  82.58333 45.18333  0.7653310404 4.384401e-02
51238  82.06667 44.90000  1.2861954063 6.878281e-06
51241  83.60000 45.93333  0.7650900410 1.733404e-01
51243  84.85000 45.60000  1.0544540099 3.580415e-02
51288  90.53333 45.36667  1.3151408933 1.624813e-03
51328  80.48333 44.23333  0.3277025484 7.692188e-01
51329  80.85000 44.05000  0.1738285532 8.296772e-01
51330  81.01667 44.96667  0.8108691261 5.296812e-03
51334  82.90000 44.61667  1.7248938162 1.470685e-06
51346  84.66667 44.43333  2.2849687157 1.193140e-05
51352  85.25000 44.85000  1.3715165498 4.122821e-04
51353  86.10000 45.01667  0.4565137468 3.824665e-01
51356  86.05000 44.31667  1.4896853307 1.265091e-04
51357  85.61667 44.33333  0.9716592072 1.474139e-02
51358  85.81667 44.28333  0.3131428115 5.701067e-01
51359  86.20000 44.31667  0.1388358604 1.000000e+00
51365  87.53333 44.20000  0.9229425466 4.611511e-03
51367  86.81667 44.13333  1.7546812203 6.601491e-05
51368  87.43333 44.01667 -0.2010755389 5.970708e-01
51369  87.65000 43.96667  0.2760141097 9.221215e-01
51377  87.91667 44.16667  0.4335358056 3.162988e-01
51378  89.16667 44.01667  0.9504749726 1.658741e-02
51379  89.56667 44.01667  0.9952228718 1.901566e-03
51430  81.15000 43.83333 -0.1171469675 4.444430e-01
51431  81.33333 43.95000  2.0334581659 9.088080e-06
51433  82.56667 43.80000  0.9882900986 9.185791e-02
51434  81.53333 43.96667 -0.1936015711 4.927813e-01
51435  82.23333 43.46667 -0.2258974242 3.561133e-01
51436  83.30000 43.45000  1.4236150438 7.909925e-03
51437  81.13333 43.15000  1.3051703390 9.954200e-04
51438  81.76667 43.18333  0.6282596776 9.999500e-02
51463  87.61667 43.78333  1.4493925831 1.175673e-03
51465  87.10000 43.56667  0.2650872305 7.394696e-01
51467  86.33333 42.66667  0.7194069744 5.437190e-01
51469  87.11667 43.28333  2.1448915603 2.813157e-06
51470  88.11667 43.88333  0.1289970420 1.000000e+00
51477  88.31667 43.35000  1.7675443003 6.601491e-05
51482  90.28333 43.83333  0.6562785948 9.185791e-02
51495  91.63333 43.48333  2.6836385641 2.813157e-06
51526  88.21667 42.23333  1.5368674644 1.023295e-04
51542  84.15000 43.03333  0.7060878699 3.226493e-02
51559  86.40000 42.31667 -0.5616562386 2.455292e-01
51567  86.56667 42.08333  1.3280770460 8.241116e-05
51568  86.80000 42.25000  0.2746095177 7.394696e-01
51571  88.63333 42.80000  1.1279891304 3.272842e-04
51572  89.25000 42.83333 -0.3358558641 1.733404e-01
51573  89.20000 42.93333  1.6557190811 5.151169e-06
51581  90.23333 42.85000  0.9606731823 7.909925e-03
51627  79.23333 41.21667 -0.3015301661 3.358382e-01
51628  80.23333 41.16667  1.3419928297 8.241116e-05
51629  80.23333 41.26667  0.7806083303 6.068794e-03
51633  81.90000 41.78333  0.6339342802 2.605233e-02
51636  82.61667 41.53333  0.0721862867 7.100929e-01
51639  82.78333 41.23333  0.2818174552 3.561133e-01
51642  84.25000 41.78333  1.6026911308 1.193140e-05
51644  82.95000 41.71667  1.0604641522 1.384149e-03
51655  86.26667 41.35000  0.0624040921 7.394696e-01
51656  86.13333 41.75000  1.4214733636 2.007674e-05
51704  76.16667 39.71667 -1.1505700901 4.611511e-03
51705  75.20000 39.70000 -0.5759008495 3.358382e-01
51707  76.73333 39.50000 -0.1136782974 7.993026e-01
51708  75.95000 39.15000 -0.9313239510 4.004962e-03
51709  75.98333 39.46667  0.3681775135 1.277628e-01
51711  78.45000 40.93333  0.3267952875 3.561133e-01
51716  78.56667 39.80000  0.5496882992 6.434090e-02
51717  76.78333 39.25000 -0.6520596491 8.424491e-02
51720  79.05000 40.50000  0.6309839697 5.330066e-02
51722  80.40000 40.65000  0.0036399342 9.844014e-01
51730  81.05000 40.50000  1.0269090245 1.556362e-04
51765  87.70000 40.63333  1.8493868743 7.541975e-09
51777  88.16667 39.03333  1.0953850018 5.926559e-04
51802  76.16667 38.93333 -1.4398451772 4.004962e-03
51804  75.23333 37.78333  0.6816633175 2.621173e-01
51810  77.63333 38.91667 -0.9925218265 4.004962e-03
51811  77.26667 38.43333  0.4638438528 1.862605e-02
51814  77.40000 37.91667  1.0397732463 1.307283e-02
51815  77.26667 38.20000 -0.0399719127 7.100929e-01
51818  78.28333 37.61667  0.3161876122 2.794389e-01
51826  80.80000 37.01667 -0.5232896419 1.277628e-01
51827  79.71667 37.28333 -0.3328027950 3.771206e-01
51828  79.93333 37.13333  0.7871390028 2.605233e-02
51829  80.16667 37.08333 -0.6026819967 7.050797e-02
51839  82.71667 37.06667  1.0085666332 1.901566e-03
51855  85.55000 38.15000  0.8664230910 6.068794e-03
51886  90.85000 38.25000  1.2135189151 8.402062e-04
51931  81.65000 36.85000  0.9706361893 1.624813e-03
52101  93.00000 43.60000  0.8829557910 1.307283e-02
52112  95.13333 43.76667  0.6208265120 3.580415e-02
52118  94.70000 43.26667  1.4036830674 3.419607e-04
52203  93.51667 42.81667  1.2290954969 5.926559e-04
52267 101.06667 41.95000  1.4555775027 4.122821e-04
52313  94.66667 41.53333  1.6725817501 5.151169e-06
52323  97.03333 41.80000  0.7082700764 3.965697e-02
52378 102.36667 41.36667  0.2863941354 3.358382e-01
52418  94.68333 40.15000  1.8209330471 2.051417e-06
52424  95.76667 40.53333  1.4616672923 1.552138e-05
52436  97.03333 40.26667  1.0210940354 6.601491e-05
52446  99.51667 40.30000  0.9886063665 1.624813e-03
52447  98.90000 40.00000  1.3133346273 4.951533e-04
52495 104.50000 40.75000  0.8968396054 2.334212e-02
52515  94.88333 39.51667 -0.6716386555 2.902080e-02
52533  98.48333 39.76667  1.1739335952 2.582546e-03
52546  99.83333 39.36667  1.5879247351 9.088080e-06
52557 100.16667 39.15000  0.4833622579 1.863787e-01
52575 102.70000 39.30000 -0.7851274205 6.434090e-02
52576 101.68333 39.21667  0.9283133906 8.998964e-03
52602  93.38333 38.83333  0.5762298272 1.123025e-01
52607 105.13333 38.05000  0.0781891143 7.100929e-01
52633  98.41667 38.80000  0.7755480579 5.330066e-02
52643  99.61667 38.83333 -0.0618292693 5.701067e-01
52645  99.58333 38.41667  0.3050615943 1.492688e-01
52652 100.43333 38.93333  1.8984300786 6.601491e-05
52656 100.81667 38.45000 -0.0661011144 3.771206e-01
52657 100.25000 38.18333  0.8719936553 1.021439e-02
52661 101.08333 38.80000 -0.1306261970 6.526143e-01
52674 101.96667 38.23333  0.3958850932 3.561133e-01
52679 102.66667 37.91667  0.6439235477 1.382035e-01
52681 103.08333 38.63333  0.9411627695 9.185791e-02
52707  93.68333 36.80000  1.9189700964 6.601491e-05
52713  95.36667 37.85000  1.5498486727 1.624813e-03
52737  97.36667 37.36667  0.2903566736 5.970708e-01
52745  99.03333 37.30000  0.2418626690 3.358382e-01
52754 100.13333 37.33333  0.3989274472 4.212965e-01
52765 101.61667 37.38333  1.4146419437 4.122821e-04
52784 102.90000 37.48333  0.1175923547 6.245843e-01
52787 102.86667 37.20000  0.7449099414 7.909925e-03
52797 104.05000 37.18333  1.3163382744 7.909925e-03
52818  94.90000 36.41667  1.7571730699 4.171466e-05
52825  96.41667 36.43333  2.1766654530 2.051417e-06
52833  98.48333 36.91667 -0.0642477727 5.179364e-01
52836  98.10000 36.30000  0.8526675051 7.050797e-02
52842  99.08333 36.78333  0.9256302521 2.605233e-02
52853 100.98333 36.91667  0.4040194757 1.492688e-01
52855 101.23333 36.68333 -0.3207908540 4.212965e-01
52856 100.61667 36.26667  1.0651875299 2.219226e-03
52862 101.55000 37.03333  1.2051813117 5.296812e-03
52863 101.95000 36.81667  0.3586250626 5.437190e-01
52866 101.76667 36.61667  0.0320004122 8.296772e-01
52868 101.43333 36.03333  1.0061439040 1.474139e-02
52869 101.56667 36.51667  0.0586630681 1.000000e+00
52874 102.38333 36.48333  0.5424803617 2.621173e-01
52876 102.85000 36.31667  0.9435153242 7.909925e-03
52877 102.26667 36.10000  0.2781485378 6.811295e-01
52884 103.93333 36.35000  0.5871529046 1.492688e-01
52885 103.25000 36.75000  0.8569755257 3.965697e-02
52889 103.88333 36.05000  1.1635579357 4.384401e-02
52895 104.68333 36.56667  1.0614712733 1.658741e-02
52896 104.18333 36.55000  0.4206875685 3.771206e-01
52908  93.08333 35.21667  0.2952502740 4.927813e-01
52943  99.98333 35.58333  0.5347368621 5.861197e-02
52955 100.75000 35.58333  0.3697435956 3.771206e-01
52957 100.65000 35.26667  2.0587420584 1.552138e-05
52963 102.03333 35.93333  0.2996207597 6.245843e-01
52968 101.46667 35.03333  1.4603371240 2.813157e-06
52972 102.55000 35.83333  0.4513952320 3.358382e-01
52974 102.01667 35.51667  0.7290023872 1.492688e-01
52978 102.51667 35.20000  0.5493237261 1.179272e-01
52980 103.30000 35.96667  0.4622887742 2.974994e-01
52981 103.40000 35.66667 -0.0565103215 8.117343e-01
52982 103.56667 35.48333 -0.0883620296 6.245843e-01
52983 104.15000 35.86667  0.9645336521 3.580415e-02
52984 103.18333 35.58333  0.5743510029 1.382035e-01
52985 103.35000 35.43333 -0.1624034898 7.394696e-01
52986 103.86667 35.36667 -0.2655085404 2.496302e-01
52988 103.71667 35.36667 -0.4866396391 1.382035e-01
52993 105.08333 35.68333  1.1283802978 1.862605e-02
52995 104.61667 35.58333  0.6777967374 2.001054e-01
52996 105.00000 35.38333  0.0961477860 8.603019e-01
52998 104.20000 35.13333  0.2437144024 7.993026e-01
53068 111.96667 43.65000  1.1263392857 1.021439e-02
53083 114.15000 44.61667  1.7418811881 2.582546e-03
53149 110.13333 42.53333  1.4523025807 4.611511e-03
53192 114.95000 44.01667  1.4278509773 6.068794e-03
53195 113.71667 43.83333  1.6464681837 1.384149e-03
53231 106.40000 41.40000  0.8612120935 6.434090e-02
53272 112.65000 42.75000  0.4601867921 1.609751e-01
53276 112.90000 42.40000  0.8613696566 3.226493e-02
53289 113.83333 42.23333  0.9803902539 1.658741e-02
53324 106.98333 41.45000  3.1417443273 1.023295e-04
53336 108.51667 41.56667  1.3400467294 4.004962e-03
53337 108.26667 41.10000  1.0379652237 3.226493e-02
53343 109.96667 41.76667  0.7191667428 1.492688e-01
53348 109.13333 41.01667  0.5230567227 5.179364e-01
53352 110.43333 41.70000  1.4015372256 4.004962e-03
53357 110.05000 41.03333  0.5969298045 3.162988e-01
53362 111.68333 41.53333  1.5602214763 3.419607e-04
53367 111.23333 41.31667  0.9114541469 4.384401e-02
53368 111.45000 41.10000  1.4946793935 4.004962e-03
53378 112.61667 41.26667  0.8830439575 5.330066e-02
53384 113.18333 41.45000  0.7061441173 1.492688e-01
53385 113.55000 41.56667  1.4908624863 5.926559e-04
53391 114.00000 41.90000  1.6135469949 2.325870e-04
53392 114.60000 41.85000  1.5922278569 6.601491e-05
53397 113.95000 41.06667  0.8535255197 7.050797e-02
53399 114.70000 41.15000  1.2522725813 4.951533e-04
53419 107.00000 40.33333  1.1714429752 1.658741e-02
53420 107.13333 40.90000  0.0038164987 9.221215e-01
53433 108.65000 40.73333  1.6058579619 5.296812e-03
53446 109.85000 40.66667  0.6318578590 2.794389e-01
53455 110.53333 40.55000  0.5302114240 2.001054e-01
53457 110.03333 40.40000  0.8904129963 6.434090e-02
53463 111.68333 40.81667  1.4219886617 1.156838e-02
53464 111.15000 40.68333 -0.0171081476 9.221215e-01
53467 111.18333 40.26667  0.2413180490 4.927813e-01
53469 111.80000 40.38333 -0.3090575904 7.692188e-01
53472 112.56667 40.86667  0.8572636580 9.185791e-02
53475 112.51667 40.51667  0.9094982224 6.434090e-02
53478 112.45000 40.00000  0.4354565865 2.794389e-01
53480 113.06667 41.03333  1.2981292879 2.219226e-03
53481 113.21667 40.80000  1.0821070501 2.902080e-02
53483 113.86667 40.88333  0.0447650256 1.000000e+00
53484 113.15000 40.45000  1.4323111262 2.219226e-03
53486 113.76667 40.36667  1.2756034646 1.156838e-02
53487 113.33333 40.10000  0.5760527037 1.733404e-01
53488 113.58333 40.03333  0.3628881988 3.561133e-01
53490 114.05000 40.43333  0.5742430124 2.145318e-01
53491 114.40000 40.68333  0.3189600840 5.437190e-01
53492 114.16667 40.11667  0.2467299963 7.692188e-01
53498 115.03333 40.56667  0.4371951498 4.212965e-01
53499 114.73333 40.76667  4.1316771000 4.611511e-03
53502 105.75000 39.78333  1.0075321977 1.862605e-02
53512 106.81667 39.68333  1.8327833851 1.901566e-03
53513 107.41667 40.75000  0.7647147655 9.999500e-02
53517 106.33333 39.26667  0.0927127916 8.296772e-01
53518 106.36667 39.00000 -0.2149639204 8.603019e-01
53519 106.76667 39.21667  1.8249926225 1.265091e-04
53522 107.85000 40.05000  0.2082823347 4.927813e-01
53529 107.98333 39.10000  0.4517160922 3.771206e-01
53533 108.73333 39.85000 -0.3188813903 5.970708e-01
53543 109.98333 39.83333  0.4230685920 2.974994e-01
53545 109.73333 39.56667 -0.0602503669 7.394696e-01
53547 109.03333 39.10000  0.2640493697 2.974994e-01
53553 110.86667 39.66667 -1.7531877969 1.556362e-04
53562 111.66667 39.91667  0.2089775700 5.970708e-01
53564 111.15000 39.38333  0.0226011600 7.993026e-01
53565 111.50000 39.43333  0.4428174447 2.145318e-01
53567 111.08333 39.03333 -0.1295696790 1.000000e+00
53573 112.70000 40.00000  0.1296386238 6.811295e-01
53574 112.26667 39.51667  0.5583896602 8.424491e-02
53575 112.18333 39.08333  0.3422909297 2.455292e-01
53576 112.81667 39.50000  0.5377431951 1.382035e-01
53577 112.30000 39.00000 -0.1807830197 8.296772e-01
53578 112.43333 39.30000  0.5278618680 2.145318e-01
53579 112.90000 39.01667  0.0832720588 3.561133e-01
53580 113.10000 39.81667  0.2487726069 5.701067e-01
53582 113.68333 39.71667  0.1972118195 5.701067e-01
53584 113.16667 39.56667  0.9827788180 1.862605e-02
53585 113.26667 39.16667 -0.3919848374 2.794389e-01
53590 114.26667 39.75000  0.4391840976 1.609751e-01
53593 114.56667 39.83333  0.7281957892 6.434090e-02
53594 114.18333 39.45000 -0.3288671447 3.988511e-01
53596 115.15000 38.83333 -0.4318288729 3.988511e-01
53599 114.66667 39.35000 -0.2850656525 3.162988e-01
53602 105.66667 38.83333  0.6009145506 1.609751e-01
53610 106.35000 38.55000  0.1756530873 6.811295e-01
53611 106.55000 38.90000  0.0518040703 5.970708e-01
53612 106.18333 37.98333  1.0672080956 8.998964e-03
53614 106.21667 38.48333  1.8058880617 8.241116e-05
53615 106.70000 38.80000  0.5389203507 2.296704e-01
53617 106.06667 38.01667  0.7046835038 8.424491e-02
53618 106.25000 38.25000  0.8793409755 8.424491e-02
53619 106.30000 38.11667  0.6047979434 1.609751e-01
53644 108.83333 38.60000  0.4700481823 1.277628e-01
53646 109.70000 38.23333 -1.2977057297 1.156838e-02
53651 110.43333 38.81667 -0.4881681059 3.771206e-01
53658 110.48333 38.03333 -0.9677623990 2.605233e-02
53659 111.00000 37.96667 -0.2239241098 6.623432e-01
53660 111.08333 39.01667  0.0835175374 6.811295e-01
53662 111.58333 38.71667  0.2406752375 5.437190e-01
53663 111.81667 38.91667  0.6229953311 8.424491e-02
53664 111.13333 38.46667  0.7708602379 9.185791e-02
53665 111.65000 38.28333  0.4447159299 2.296704e-01
53666 111.93333 38.35000 -0.4449006317 3.358382e-01
53669 111.78333 38.06667  0.3606838912 2.455292e-01
53673 112.71667 38.73333  0.8202616916 8.424491e-02
53674 112.70000 38.41667  0.1424152813 5.179364e-01
53676 112.98333 38.50000 -0.3175520292 5.970708e-01
53677 112.48333 37.93333  0.9401865638 5.861197e-02
53678 112.66667 38.06667 -0.4444989953 4.927813e-01
53679 112.55000 37.73333 -0.1437979540 8.603019e-01
53680 114.38333 38.30000 -0.4092169978 3.771206e-01
53681 113.36667 38.83333 -0.0154422304 9.532263e-01
53682 114.68333 38.63333 -0.2945949032 2.455292e-01
53685 113.41667 38.06667 -0.1975954512 9.221215e-01
53687 113.63333 37.78333 -1.0523679910 9.185791e-02
53688 114.55000 38.45000  0.0207937523 8.911309e-01
53689 115.06667 38.01667 -0.2688516167 7.993026e-01
53690 114.18333 38.85000  0.1890162587 7.100929e-01
53691 114.56667 38.15000 -0.7241676562 1.179272e-01
53693 114.13333 38.03333 -0.2738365455 4.682776e-01
53694 114.20000 38.25000  0.2543341250 5.179364e-01
53695 114.68333 38.35000 -0.3926711236 3.162988e-01
53696 115.00000 38.51667 -0.5121287520 1.609751e-01
53697 114.83333 38.01667 -0.5654240501 2.145318e-01
53698 114.41667 38.03333 -0.0879078370 8.603019e-01
53699 114.96667 38.20000 -0.3847552064 4.682776e-01
53704 105.18333 37.53333  1.3191393405 7.909925e-03
53705 105.66667 37.48333  1.3970805170 1.901566e-03
53707 105.25000 36.93333  0.2938193839 4.444430e-01
53723 107.40000 37.78333  0.2426744611 3.358382e-01
53725 107.58333 37.58333  1.0552013364 1.156838e-02
53727 107.11667 37.16667  0.3467985898 2.296704e-01
53730 107.48333 38.18333  0.5062840144 2.145318e-01
53732 108.71667 37.85000  0.0980515409 6.245843e-01
53735 108.80000 37.61667  0.0480422292 8.911309e-01
53738 108.18333 36.83333 -0.1660984795 5.437190e-01
53740 109.23333 37.93333  0.1976805712 8.296772e-01
53748 109.70000 37.18333 -0.2815780367 5.437190e-01
53750 110.16667 37.76667 -0.4979879535 1.863787e-01
53751 110.05000 37.60000 -0.0918064592 7.993026e-01
53753 110.88333 37.43333 -0.7557204989 9.999500e-02
53754 110.21667 37.50000 -0.0472834714 9.532263e-01
53756 110.71667 37.51667 -0.9944858269 5.861197e-02
53757 110.11667 37.11667 -0.0634659299 7.692188e-01
53759 110.83333 36.98333  0.3724411847 4.927813e-01
53760 111.23333 37.88333 -0.4181357326 3.162988e-01
53763 112.16667 37.91667  0.6415074897 1.086783e-01
53764 111.10000 37.50000  0.3320107037 4.927813e-01
53767 111.16667 37.33333 -0.0874554713 9.532263e-01
53768 111.75000 37.15000  0.4179827366 4.212965e-01
53769 111.78333 37.25000  0.3955652005 4.212965e-01
53770 112.35000 37.35000 -0.3211556905 5.701067e-01
53771 112.05000 37.45000  0.4421585607 5.701067e-01
53772 112.55000 37.78333  1.0491218979 2.902080e-02
53773 114.61667 36.33333  3.4770994702 1.552138e-05
53774 112.33333 37.61667 -0.2381841156 5.437190e-01
53775 112.58333 37.41667  0.1977130526 5.970708e-01
53776 112.76667 37.68333  0.0247111852 1.000000e+00
53777 112.15000 37.53333  0.0986972506 8.911309e-01
53778 112.21667 37.18333  0.2231674735 6.811295e-01
53780 113.16667 37.90000 -0.2675844753 5.701067e-01
53781 114.46667 36.86667  0.0093580241 1.000000e+00
53782 113.55000 37.85000  0.2246168953 3.988511e-01
53783 113.70000 37.60000 -0.4803249979 2.145318e-01
53784 114.78333 37.75000 -0.4250091341 3.988511e-01
53785 114.68333 37.50000  2.8279905895 8.998964e-03
53786 113.36667 37.08333 -0.1040930104 9.221215e-01
53787 112.98333 37.06667  0.3348200735 4.212965e-01
53788 113.56667 37.33333 -0.0446382901 8.296772e-01
53789 114.63333 37.88333 -0.2685410577 4.927813e-01
53790 114.61667 37.60000 -0.4817352108 2.974994e-01
53791 114.53333 37.75000 -0.5412540225 2.455292e-01
53792 114.38333 37.45000 -0.7583083317 2.145318e-01
53794 114.75000 37.35000 -0.3032529651 7.100929e-01
53795 114.36667 37.65000 -0.1721367393 7.394696e-01
53796 114.88333 37.61667 -0.2197684509 6.245843e-01
53797 114.50000 37.28333 -0.4255187108 3.771206e-01
53798 114.50000 37.06667 -0.5161798959 3.162988e-01
53799 115.03333 37.21667  0.2011883725 3.771206e-01
53806 105.65000 36.56667  0.8193848191 3.580415e-02
53810 105.90000 36.98333  0.8637513701 3.226493e-02
53817 106.26667 36.00000  0.9049084308 1.862605e-02
53821 107.30000 36.58333 -0.1114541469 9.532263e-01
53829 107.90000 35.98333 -0.2383540373 3.988511e-01
53832 108.76667 36.76667 -0.2789835165 3.162988e-01
53841 109.31667 36.88333 -0.4536154303 1.609751e-01
53845 109.50000 36.60000  0.0501928698 9.844014e-01
53848 109.35000 36.26667 -0.0036386168 6.526143e-01
53850 110.18333 36.88333 -0.3718836559 3.358382e-01
53852 110.63333 36.76667  0.0068848191 9.532263e-01
53853 110.95000 36.70000  0.9639026974 2.087206e-02
53854 110.06667 36.58333 -0.8885859026 1.658741e-02
53856 110.75000 36.46667 -0.8016669711 2.902080e-02
53857 110.18333 36.06667 -0.1600406467 5.701067e-01
53859 110.68333 36.10000 -0.0142411856 9.221215e-01
53860 111.16667 36.98333 -0.0627352028 8.296772e-01
53861 111.41667 35.88333 -0.3065504588 5.970708e-01
53862 111.80000 36.85000  0.0736173274 1.000000e+00
53863 111.93333 37.05000  0.2377691258 7.993026e-01
53864 111.10000 36.40000  0.0355475886 8.603019e-01
53865 111.55000 36.65000  0.5378105590 3.358382e-01
53866 111.66667 36.23333  0.0680466752 8.911309e-01
53868 111.50000 36.06667  1.2180729357 1.862605e-02
53869 111.71667 36.58333  0.7526420351 1.863787e-01
53871 112.85000 36.83333 -0.0701977530 1.000000e+00
53872 112.68333 36.76667  0.8859942430 4.838473e-02
53873 112.86667 36.11667  0.8621305086 5.330066e-02
53874 111.91667 36.26667 -0.3857462550 3.824665e-01
53875 112.35000 36.51667  0.5084113012 1.733404e-01
53877 112.25000 36.16667  0.1008266350 9.221215e-01
53878 113.38333 36.51667 -0.3176950128 5.179364e-01
53879 112.88333 36.31667  0.4038599862 3.209755e-01
53880 113.23333 36.33333 -0.0308503836 7.993026e-01
53881 106.48333 37.28333  0.9342978872 8.998964e-03
53882 113.06667 36.05000  0.1982881865 6.811295e-01
53884 113.03333 36.51667 -0.0188892948 9.532263e-01
53885 113.20000 36.13333 -0.0709136372 9.844014e-01
53886 113.66667 36.56667 -0.2425808367 4.682776e-01
53888 113.43333 36.20000 -0.7854573895 4.384401e-02
53889 113.81667 36.06667 -0.2106275119 6.811295e-01
53890 114.20000 36.71667 -0.1349468843 6.245843e-01
53891 114.68333 37.00000  2.6206184539 2.997279e-03
53892 114.50000 36.60000  0.2377463766 6.526143e-01
53893 114.95000 36.76667 -0.5237855050 2.621173e-01
53894 114.21667 36.41667 -0.0424078907 9.525162e-01
53895 114.50000 36.76667  3.6036326270 4.171466e-05
53896 114.95000 36.35000  2.7324428358 2.997279e-03
53897 114.38333 36.38333  0.1688108646 6.811295e-01
53898 114.36667 36.11667 -0.2194407654 3.561133e-01
53899 114.96667 36.48333  2.7600970731 2.582546e-03
53903 105.71667 35.96667  0.4853728992 2.145318e-01
53906 105.71667 35.51667 -0.2459284801 5.970708e-01
53908 105.23333 35.21667  0.1682053800 8.911309e-01
53910 106.20000 35.66667 -0.3028760961 3.561133e-01
53914 106.11667 35.61667  0.3087034688 6.245843e-01
53915 106.66667 35.55000  0.2098716661 5.437190e-01
53916 106.31667 35.50000  0.3266487030 6.811295e-01
53917 106.05000 35.21667  0.1187442912 8.911309e-01
53923 107.63333 35.73333  0.1054096639 8.603019e-01
53924 107.40000 35.15000  1.7491774051 1.624813e-03
53925 107.18333 35.68333 -0.4434097552 2.455292e-01
53926 107.35000 35.33333  0.0379738308 8.911309e-01
53927 106.63333 35.21667  0.6166308915 2.145318e-01
53928 107.01667 35.30000 -0.4099630069 4.444430e-01
53929 107.80000 35.20000 -0.0570305840 9.221215e-01
53930 107.98333 36.45000 -0.3140539368 5.701067e-01
53931 109.38333 36.00000 -1.0417358967 4.611511e-03
53934 108.01667 35.81667 -0.2675443003 2.974994e-01
53935 108.35000 35.50000  0.1278247168 9.844014e-01
53937 108.00000 35.41667  0.8763107417 2.902080e-02
53938 108.33333 35.16667 -0.1517260290 7.394696e-01
53941 109.58333 35.18333  0.1149938445 7.993026e-01
53942 109.50000 35.81667 -0.1704784932 5.970708e-01
53945 109.06667 35.43333 -0.0960309751 7.993026e-01
53946 109.81667 35.60000  0.0571763234 8.296772e-01
53947 109.06667 35.08333 -0.1560728241 5.437190e-01
53948 109.58333 34.95000  0.4465279925 4.444430e-01
53949 109.91667 35.18333 -0.2139030863 7.394696e-01
53950 110.15000 35.23333 -0.1747514474 7.394696e-01
53953 110.85000 35.96667 -0.0242738400 7.692188e-01
53954 110.95000 35.58333 -0.0984631896 9.221215e-01
53955 110.45000 35.46667 -0.2339782764 5.970708e-01
53956 110.83333 35.40000  0.6386501047 2.145318e-01
53957 110.71667 35.61667 -0.1329980362 6.811295e-01
53958 110.71667 35.15000 -0.6039687614 2.296704e-01
53959 111.01667 35.03333  0.3968384636 3.771206e-01
53961 111.48333 35.65000  0.0807955791 8.911309e-01
53962 111.70000 35.73333  0.6667016807 1.609751e-01
53963 111.36667 35.65000  0.1816439076 5.701067e-01
53964 111.21667 35.61667  0.3198746346 4.682776e-01
53965 111.56667 35.51667 -0.4512480209 2.621173e-01
53966 111.83333 35.98333 -0.0096010687 9.221215e-01
53967 111.20000 35.33333  0.3351057271 6.245843e-01
53968 111.80000 35.16667  0.4812431494 5.179364e-01
53970 112.18333 35.70000  0.4388335769 2.794389e-01
53972 112.91667 35.11667 -0.1597049689 6.811295e-01
53973 112.91667 35.78333  0.3275518360 5.701067e-01
53974 114.18333 35.61667 -0.0745007744 8.603019e-01
53975 112.40000 35.48333 -0.0015048411 1.000000e+00
53976 112.83333 35.51667  0.3328997569 4.748761e-01
53978 112.63333 35.08333 -0.6227199032 1.609751e-01
53979 113.05000 35.18333 -0.1294758910 9.844014e-01
53980 114.80000 36.55000  0.2304373296 7.394696e-01
53981 113.26667 35.78333 -0.6832811929 1.086783e-01
53982 113.26667 35.23333  0.4310456248 3.771206e-01
53983 114.41667 35.03333 -0.1690400073 6.811295e-01
53984 113.41667 35.23333 -0.7337082115 1.179272e-01
53985 113.81667 35.45000  0.1961088783 6.526143e-01
53986 113.88333 35.31667 -0.6606845999 8.424491e-02
53987 113.40000 35.10000  0.2301219401 7.100929e-01
53988 113.66667 35.26667 -0.9658192516 3.226493e-02
53989 113.95000 35.05000  0.3823841223 6.811295e-01
53991 114.35000 35.93333  0.4497054256 2.455292e-01
53992 114.55000 35.68333 -1.1244428206 8.998964e-03
53993 114.91667 35.93333 -0.8500582298 3.580415e-02
53994 114.06667 35.38333 -0.4022127329 1.609751e-01
53995 114.50000 35.58333 -0.4821417154 4.444430e-01
53996 114.70000 36.45000  3.2541505276 5.926559e-04
53997 114.18333 35.15000 -0.2363810742 3.358382e-01
53998 114.65000 35.20000 -0.5954203964 1.609751e-01
54012 117.60000 44.58333  2.3008492626 6.601491e-05
54024 119.30000 44.45000  0.7651561675 3.580415e-02
54026 120.90000 44.56667  0.6419939356 1.609751e-01
54027 119.40000 43.98333  2.1618704882 1.906913e-04
54031 121.81667 44.88333  1.0219618148 1.862605e-02
54039 122.01667 44.03333  0.9787416624 1.862605e-02
54041 123.06667 44.78333  1.0575767263 2.087206e-02
54047 123.30000 44.13333  0.2700993859 2.974994e-01
54049 123.96667 44.25000  0.9405401584 7.909925e-03
54063 126.00000 44.96667  0.9346296127 8.998964e-03
54064 125.16667 44.41667  1.0528104887 1.624813e-03
54065 125.66667 44.53333  0.7168370233 7.050797e-02
54069 125.80000 44.16667  0.6380065028 1.277628e-01
54072 126.53333 44.83333  1.2652523593 5.296812e-03
54076 126.93333 44.41667  0.7846650073 3.580415e-02
54080 127.15000 44.90000  0.1307259317 6.811295e-01
54092 129.40000 44.58333  1.0835142878 6.936769e-03
54093 130.55000 44.93333  0.1949544057 3.988511e-01
54094 129.60000 44.56667  1.0737668981 6.936769e-03
54096 131.15000 44.38333  0.7383839740 4.838473e-02
54098 129.46667 44.33333 -0.0505859869 1.000000e+00
54099 131.18333 44.10000  0.4770072159 3.988511e-01
54102 116.06667 43.95000  0.9497636555 6.434090e-02
54113 118.65000 43.53333  1.0409492601 1.156838e-02
54115 118.06667 43.60000  1.0976318178 1.238476e-02
54117 117.53333 43.25000  1.2221010687 6.936769e-03
54122 120.05000 43.88333  0.6046711201 8.424491e-02
54132 121.06667 42.40000 -0.1102187614 1.000000e+00
54134 121.28333 43.60000  1.5245341615 1.175673e-03
54135 122.26667 43.60000  1.3531942585 3.469135e-03
54142 123.53333 43.50000  1.4157705181 8.402062e-04
54154 124.30000 43.35000  0.6183960541 7.713578e-02
54156 124.80000 43.51667  0.8980266229 2.997279e-03
54157 124.33333 43.18333  1.6703713007 1.556362e-04
54161 125.21667 43.90000  1.1400027402 1.384149e-03
54164 125.28333 43.35000  0.6099687157 1.179272e-01
54165 125.65000 43.50000  1.4214442048 2.325870e-04
54169 126.01667 43.30000  1.1215159601 2.219226e-03
54171 126.51667 43.70000  0.3601632665 4.212965e-01
54172 126.46667 43.95000  0.7356227494 1.307283e-02
54181 127.33333 43.70000  0.6866767903 4.838473e-02
54186 128.20000 43.36667  1.3592208623 2.997279e-03
54187 128.91667 43.11667  0.8246083760 5.861197e-02
54192 130.25000 43.70000  1.4963929134 4.004962e-03
54195 129.76667 43.33333  0.3097631988 9.185791e-02
54204 115.00000 42.30000  1.1936644181 3.469135e-03
54205 115.98333 42.25000  1.4014477530 3.469135e-03
54208 116.46667 42.18333  1.0494005754 2.219226e-03
54213 119.03333 42.95000  0.7087688754 7.050797e-02
54214 118.41667 42.58333  0.6118571885 5.330066e-02
54218 118.96667 42.26667  0.4197170716 2.145318e-01
54223 120.65000 42.85000  0.4161782271 9.185791e-02
54225 119.91667 42.28333  0.5875353946 1.382035e-01
54226 120.70000 42.33333  0.5109943685 1.863787e-01
54231 122.35000 42.96667  1.2445288567 6.068794e-03
54234 121.78333 42.73333 -0.1394879816 9.844014e-01
54236 122.53333 42.41667  0.1814764200 4.682776e-01
54237 121.65000 42.03333  0.4763655087 2.001054e-01
54243 124.11667 42.78333  0.7397201857 2.902080e-02
54244 123.33333 42.75000  0.6074871420 3.580415e-02
54245 123.40000 42.50000  0.1373138929 6.245843e-01
54249 123.86667 42.30000  0.7193667266 4.838473e-02
54252 124.75000 42.73333  0.3284204526 3.162988e-01
54254 124.05000 42.53333  0.8867167519 2.087206e-02
54259 124.91667 42.10000  0.6765208257 7.713578e-02
54260 125.08333 42.91667  0.6763027494 6.434090e-02
54261 125.45000 42.68333  0.6567810633 9.185791e-02
54263 126.05000 42.96667  0.3753662744 3.162988e-01
54266 125.63333 42.53333  0.5445193713 7.713578e-02
54267 125.73333 42.25000  1.2378386639 3.469135e-03
54273 126.75000 42.98333  0.7182466525 3.226493e-02
54274 126.06667 42.65000  0.4643448148 1.733404e-01
54276 126.81667 42.35000  1.2653417278 3.469135e-03
54284 127.56667 42.10000  0.2221204786 4.212965e-01
54285 128.25000 42.53333  1.3804319721 3.419607e-04
54286 129.00000 42.53333  0.8779457435 3.580415e-02
54290 129.40000 42.76667  1.5059675982 7.068037e-04
54291 130.28333 42.90000  0.9179370661 3.226493e-02
54292 129.46667 42.88333  0.5789048228 1.277628e-01
54293 129.83333 42.95000  0.5683081385 1.382035e-01
54301 115.70000 41.66667  0.6354005649 6.434090e-02
54304 115.28333 40.96667  0.0004669803 8.911309e-01
54305 115.26667 41.88333  1.3047924502 2.219226e-03
54308 116.63333 41.21667  0.4573826270 2.001054e-01
54311 117.75000 41.93333  1.0456019364 2.997279e-03
54313 118.70000 41.93333  0.1003288272 5.437190e-01
54316 118.75000 41.51667  0.4498540553 3.561133e-01
54318 117.73333 41.31667  0.9577639752 4.384401e-02
54319 118.66667 41.00000  0.7626153179 4.384401e-02
54320 119.35000 41.60000  0.7949352514 8.424491e-02
54321 119.63333 41.86667  0.4537632073 7.713578e-02
54323 120.75000 41.81667 -0.1090152574 7.692188e-01
54324 120.45000 41.55000 -0.0325704906 8.911309e-01
54325 120.35000 41.18333  0.2918643126 3.358382e-01
54326 119.70000 41.38333  0.6931308610 1.492688e-01
54327 119.35000 41.23333  0.5362240115 1.179272e-01
54328 119.71667 41.08333  0.4788653881 2.145318e-01
54331 121.76667 41.58333  0.5643395527 1.382035e-01
54332 122.71667 41.51667  0.4105761326 1.733404e-01
54333 122.83333 41.98333  0.6765390939 3.226493e-02
54334 121.23333 41.51667  0.9542507764 7.909925e-03
54335 122.08333 41.68333  0.6062899616 1.609751e-01
54336 122.43333 41.38333  0.2672210941 4.682776e-01
54337 121.11667 41.13333  0.4823552247 2.455292e-01
54338 122.01667 41.18333  0.2436481803 7.394696e-01
54339 123.00000 41.08333  1.0717545881 2.605233e-02
54342 123.43333 41.76667  0.7822291068 5.330066e-02
54346 123.78333 41.31667  0.4215975521 3.162988e-01
54347 123.16667 41.23333  1.0717622057 1.307283e-02
54349 124.28333 41.30000  0.3556734107 1.863787e-01
54351 124.08333 41.91667  0.5028762737 1.733404e-01
54353 125.05000 41.73333  0.8418504395 8.998964e-03
54362 125.75000 41.66667 -0.1861789825 7.208793e-01
54363 125.90000 41.68333  1.5035589194 1.599446e-03
54365 125.35000 41.26667 -0.1522011115 8.911309e-01
54371 126.43333 41.93333  0.7097227854 6.434090e-02
54374 126.91667 41.71667  0.0162221410 7.993026e-01
54377 126.15000 41.10000  0.0451043160 9.844014e-01
54386 128.16667 41.35000  2.6122145597 4.171466e-05
54398 116.63333 40.11667  0.9278566862 4.384401e-02
54401 114.88333 40.78333  0.6150244337 1.863787e-01
54404 115.83333 40.90000  0.2395795609 2.621173e-01
54405 115.50000 40.40000  0.3267240592 4.682776e-01
54406 115.96667 40.45000  0.8310364907 2.902080e-02
54408 115.21667 40.38333  0.7245694619 1.179272e-01
54410 116.13333 40.60000  0.4046038440 4.444430e-01
54412 116.63333 40.73333  0.8846646532 2.605233e-02
54416 116.86667 40.38333  0.5628779229 5.330066e-02
54419 116.63333 40.31667  0.9803365912 6.936769e-03
54420 117.33333 40.93333  0.9672257490 2.605233e-02
54423 117.93333 40.96667  1.0192215473 2.997279e-03
54424 117.10000 40.15000  0.4441037075 2.974994e-01
54425 117.48333 40.41667  0.7384578873 2.605233e-02
54428 117.40000 40.03333  0.2792666105 2.974994e-01
54429 117.95000 40.20000  0.6547851206 1.382035e-01
54430 118.15000 40.76667  0.8962584490 2.902080e-02
54431 116.63333 39.91667  0.5782231915 1.179272e-01
54432 118.48333 40.60000  0.4900997899 1.609751e-01
54433 116.48333 39.95000  1.0096992601 8.998964e-03
54434 118.30000 40.15000 -0.7525725633 4.838473e-02
54436 118.95000 40.40000  0.8381681059 1.277628e-01
54437 118.66667 39.50000  0.0657677201 8.296772e-01
54438 118.86667 39.88333  2.8494461932 6.068794e-03
54439 118.71667 40.00000  0.9539185239 3.580415e-02
54449 119.60000 39.93333  0.9710629193 6.434090e-02
54452 119.81667 40.80000  0.6952745145 1.382035e-01
54453 120.83333 40.76667 -0.3615385240 5.701067e-01
54454 120.35000 40.35000 -0.3527881805 4.212965e-01
54455 120.70000 40.58333 -0.0267414784 9.532263e-01
54470 122.06667 40.98333  0.3678031448 4.682776e-01
54471 122.26667 40.66667  0.6040555353 1.179272e-01
54472 122.71667 40.88333  0.1576543661 5.970708e-01
54474 122.35000 40.41667 -0.6233030786 1.086783e-01
54475 122.48333 40.61667  0.7378988571 7.050797e-02
54476 122.15000 40.16667  0.5784766624 9.185791e-02
54483 123.90000 40.88333  1.0567754736 4.122821e-04
54486 123.28333 40.28333 -0.0560583598 8.296772e-01
54493 124.78333 40.71667  0.4603763244 1.382035e-01
54494 124.06667 40.46667  0.7564338235 3.580415e-02
54497 124.33333 40.05000 -0.0744806744 7.692188e-01
54499 116.21667 40.21667  0.6799942385 1.277628e-01
54501 115.68333 39.96667  0.2908716204 3.162988e-01
54502 115.96667 39.48333 -0.1450287724 4.927813e-01
54503 115.85000 39.05000 -0.3476034449 4.444430e-01
54505 116.11667 39.91667  0.4843656903 3.988511e-01
54506 115.85000 39.33333  0.0234905919 9.532263e-01
54507 115.50000 39.35000  0.2038505511 5.701067e-01
54510 116.98333 39.88333  0.6800487670 2.902080e-02
54511 116.28333 39.93333  0.6181208897 9.999500e-02
54512 116.28333 39.43333 -0.1433652265 7.394696e-01
54513 116.18333 39.93333  1.2192196541 2.087206e-02
54514 116.25000 39.86667  1.2075870022 2.334212e-02
54515 116.70000 39.50000  0.7159104403 1.492688e-01
54517 117.06667 39.08333  0.6687433236 2.455292e-01
54518 116.38333 39.11667  0.2941233559 5.970708e-01
54520 117.08333 39.96667  0.5027521516 9.999500e-02
54521 116.98333 39.76667  0.3415212824 3.561133e-01
54522 117.73333 39.88333 -0.4654423182 2.974994e-01
54523 117.10000 39.40000  0.8552281239 3.965697e-02
54525 117.28333 39.73333 -0.0628619383 8.296772e-01
54526 117.41667 39.06667  0.5387970406 1.609751e-01
54527 117.16667 39.10000 -0.0117669894 1.000000e+00
54528 117.11667 39.21667  0.0400541195 9.844014e-01
54529 117.81667 39.35000  0.2873618469 5.701067e-01
54530 117.76667 39.23333  0.2826975774 3.988511e-01
54531 118.68333 39.73333 -0.2173935879 3.988511e-01
54532 118.10000 39.80000  0.2792251307 6.245843e-01
54533 118.11667 39.55000  0.9105835082 3.226493e-02
54534 118.15000 39.66667  0.1670316496 7.100929e-01
54535 118.45000 39.28333  0.8945547863 7.713578e-02
54539 118.90000 39.41667  0.2691904323 5.437190e-01
54540 119.16667 39.71667 -0.1333607649 6.811295e-01
54541 119.23333 39.88333  3.4450392883 2.997279e-03
54563 121.75000 39.73333  0.4869393953 2.145318e-01
54568 121.70000 39.08333 -0.1179662347 7.394696e-01
54569 121.96667 39.40000 -0.1380296015 8.296772e-01
54579 122.58333 39.26667  0.6534035897 1.086783e-01
54584 122.95000 39.71667  0.2560342950 2.974994e-01
54590 124.15000 39.88333  0.0455647306 7.100929e-01
54594 116.33333 39.75000 -0.0775929393 8.603019e-01
54596 116.00000 39.70000  0.2794254658 2.794389e-01
54597 115.73333 39.73333  0.5369451041 5.861197e-02
54602 115.51667 38.85000 -0.2659519703 5.179364e-01
54603 115.78333 38.68333 -0.3862879642 3.561133e-01
54604 115.33333 38.41667 -0.3055638016 6.245843e-01
54605 115.93333 38.91667 -0.0749063756 9.532263e-01
54606 115.73333 38.23333 -0.3357622397 4.444430e-01
54608 115.55000 38.00000  0.0443151717 7.692188e-01
54610 116.08333 38.71667  0.3762993241 5.701067e-01
54612 116.45000 38.86667  0.1175274499 7.692188e-01
54613 116.61667 38.70000  0.1901157746 7.100929e-01
54614 116.08333 38.45000 -0.0884967574 7.100929e-01
54615 116.83333 38.58333 -0.3281535440 6.811295e-01
54616 116.83333 38.33333 -0.6322489609 2.001054e-01
54617 116.11667 38.18333  0.1215986938 7.100929e-01
54618 116.28333 38.03333  1.2840304207 2.001054e-01
54619 116.91667 38.91667  0.1680889204 6.526143e-01
54621 115.18333 38.18333 -0.7378322525 1.086783e-01
54622 117.36667 38.98333  1.1861081933 4.004962e-03
54623 117.71667 39.00000  0.1885960906 7.100929e-01
54624 117.35000 38.36667  0.2781245253 5.970708e-01
54626 115.81667 38.41667  3.5361935970 2.997279e-03
54627 117.23333 38.03333 -0.0209010778 9.532263e-01
54631 115.15000 37.06667  3.0788942425 1.901566e-03
54632 115.03333 37.06667  3.3177770673 4.122821e-04
54633 115.23333 37.51667  3.8164715594 2.325870e-04
54640 114.86667 36.91667  3.3019882120 3.419607e-04
54645 117.50000 38.83333 -0.0711910851 5.179364e-01
54660 121.23333 38.81667 -0.6298467757 2.455292e-01
54662 121.63333 38.90000  0.2890101107 4.871877e-01
54701 115.21667 37.91667 -0.9001768349 1.863787e-01
54702 115.70000 37.73333  0.6372755122 3.358382e-01
54704 115.56667 37.55000  0.0820124705 7.100929e-01
54705 115.38333 37.36667 -0.2256987578 5.701067e-01
54706 115.65000 37.06667 -0.3307532100 5.179364e-01
54707 115.98333 37.35000  0.1939920533 8.603019e-01
54710 116.16667 37.86667  0.2196223054 7.692188e-01
54712 116.88333 37.18333 -0.0219377969 9.221215e-01
54713 116.53333 37.88333  0.3474378882 3.988511e-01
54714 116.31667 37.43333  0.4167980690 3.358382e-01
54715 116.56667 37.33333  0.2616505298 5.179364e-01
54716 116.80000 37.65000 -0.2065723260 5.701067e-01
54717 116.40000 37.63333 -0.0634846257 7.692188e-01
54718 116.43333 37.15000  0.0194535883 8.911309e-01
54719 116.68333 38.03333  2.7051762118 5.296812e-03
54722 117.58333 37.76667 -0.2618491962 6.245843e-01
54725 117.53333 37.50000  0.1084273383 8.296772e-01
54726 117.18333 37.71667 -0.0145011056 7.993026e-01
54727 117.55000 36.71667 -0.4062876781 3.561133e-01
54729 117.78333 37.16667 -0.3525301425 3.988511e-01
54730 118.11667 37.68333  0.1060819855 5.179364e-01
54734 118.01667 37.36667 -0.2978888838 3.561133e-01
54736 118.85000 37.26667 -1.1678468670 8.402062e-04
54737 118.13333 37.15000  0.3116858993 4.506895e-01
54738 118.35000 37.05000 -0.3636678676 5.970708e-01
54744 118.53333 37.60000 -1.1829289659 4.384401e-02
54749 119.93333 37.18333 -0.4578987030 3.988511e-01
54751 120.71667 37.93333 -0.7990614724 1.382035e-01
54753 120.31667 37.61667 -0.3118686061 3.771206e-01
54759 120.81667 37.30000 -0.2212415861 3.162988e-01
54774 122.13333 37.48333 -0.0273029320 9.221215e-01
54776 122.68333 37.40000 -0.0325067527 9.532263e-01
54777 122.03333 37.18333  0.3081704421 2.145318e-01
54778 122.38333 37.16667 -0.3558983376 4.682776e-01
54800 115.25000 36.98333 -0.1504538907 7.993026e-01
54801 115.48333 36.85000  0.1550528578 6.245843e-01
54802 115.71667 36.85000 -1.6570617921 7.068037e-04
54804 115.15000 36.30000 -0.6526676997 1.086783e-01
54805 115.45000 36.48333 -0.6130214335 1.179272e-01
54806 115.95000 36.41667 -1.1033578440 4.004962e-03
54807 115.80000 36.13333 -0.3109751342 2.145318e-01
54808 115.58333 36.03333 -0.4397576255 2.794389e-01
54809 115.28333 36.55000 -0.5603340667 1.609751e-01
54810 116.26667 36.86667 -0.7527949432 5.330066e-02
54811 116.63333 36.93333 -0.4234378952 2.794389e-01
54814 116.21667 36.58333 -0.2558007609 3.162988e-01
54815 116.23333 36.35000 -0.3236282180 3.358382e-01
54817 115.86667 35.98333  0.2194318055 6.526143e-01
54818 116.43333 36.28333 -0.3819799269 3.358382e-01
54819 116.78333 36.18333  0.2517742967 7.394696e-01
54820 115.16667 36.81667  3.4107864450 1.624813e-03
54821 117.11667 36.98333  0.2598833472 5.970708e-01
54822 117.73333 36.90000  0.3143910198 3.988511e-01
54823 116.98333 36.68333 -0.6388381440 2.296704e-01
54825 117.83333 36.51667  0.0653064487 9.532263e-01
54827 117.15000 36.16667  0.1686216836 8.603019e-01
54828 117.65000 36.25000  0.4745036853 3.561133e-01
54830 118.00000 36.83333 -0.9420076726 2.334212e-02
54831 118.46667 36.70000 -0.2328199214 5.970708e-01
54832 118.71667 36.88333  0.0376758312 8.911309e-01
54835 118.55000 36.50000 -0.3093030691 5.970708e-01
54836 118.15000 36.18333 -0.0333977970 7.692188e-01
54842 119.93333 36.76667 -0.4132512788 2.794389e-01
54843 119.08333 36.70000 -0.1743823073 6.526143e-01
54844 119.16667 36.41667  0.0592265711 9.844014e-01
54846 119.71667 36.38333  0.0228957344 8.603019e-01
54848 119.41667 35.98333  0.0741996255 1.000000e+00
54849 120.00000 36.26667 -0.6378733559 1.277628e-01
54852 120.70000 36.93333  0.3286136737 2.621173e-01
54855 120.46667 36.38333 -0.0561619806 9.844014e-01
54857 120.33333 36.06667 -0.4938410272 2.974994e-01
54861 121.48333 36.90000 -0.3488262696 5.179364e-01
54863 121.16667 36.76667 -0.7829877603 1.862605e-02
54871 122.43333 36.86667  0.4895391852 2.145318e-01
54900 115.01667 35.70000 -0.2132035005 3.358382e-01
54901 115.18333 36.06667 -0.2337607326 5.179364e-01
54902 115.11667 35.90000 -0.3212287632 4.682776e-01
54903 115.48333 35.91667 -0.6456181846 4.384401e-02
54905 115.91667 35.60000 -0.2753856518 3.358382e-01
54906 115.43333 35.25000 -0.5303011966 1.835545e-01
54907 116.66667 35.03333  0.0527357473 8.603019e-01
54908 115.08333 35.28333 -0.2564573614 3.771206e-01
54910 116.08333 35.80000  0.0698536438 1.000000e+00
54911 116.45000 35.93333 -0.3710118286 2.974994e-01
54912 116.48333 35.71667 -0.3553067297 4.212965e-01
54913 116.80000 35.75000 -0.0536239496 6.811295e-01
54914 116.10000 35.41667  0.3605109644 9.844014e-01
54915 116.58333 35.43333  0.3003904823 7.100929e-01
54916 116.85000 35.56667  0.3757010413 7.394696e-01
54917 116.30000 35.10000 -0.3817817093 4.212965e-01
54918 116.98333 35.60000  1.0790566770 5.861197e-02
54919 117.00000 35.41667  0.0681951041 8.296772e-01
54920 117.26667 35.65000 -0.3542290829 3.561133e-01
54921 116.43333 35.45000  0.2466037878 9.209433e-01
54922 117.73333 35.90000  1.5744599457 1.624813e-03
54923 117.91667 35.71667  0.4065685513 5.179364e-01
54925 117.61667 35.50000 -0.0318047183 1.000000e+00
54927 117.13333 35.11667 -0.3396804172 7.100929e-01
54929 117.95000 35.25000  0.1609910310 6.526143e-01
54932 118.66667 35.80000  0.0884328188 7.394696e-01
54935 118.45000 35.55000 -0.0786753288 7.993026e-01
54936 118.83333 35.58333 -0.0356046767 8.911309e-01
54938 118.35000 35.05000 -0.2292201245 5.179364e-01
54939 118.83333 35.25000  0.3954283887 3.561133e-01
54940 119.20000 35.75000 -0.0833588327 8.911309e-01
54943 120.00000 35.88333  0.1171389752 8.911309e-01
54945 119.53333 35.38333 -0.0867852576 6.526143e-01
55228  80.08333 32.50000  0.9023616386 6.068794e-03
55248  84.41667 32.15000  0.6088286234 1.863787e-01
55279  90.01667 31.38333  0.9142703695 4.004962e-03
55294  91.10000 32.35000  0.7689895415 6.068794e-03
55299  92.06667 31.48333  0.8609928754 6.068794e-03
55437  81.25000 30.28333  0.6220679576 1.382035e-01
55472  88.63333 30.95000  0.7137787724 1.382035e-01
55493  91.10000 30.48333  0.7689049282 2.605233e-02
55569  87.60000 29.08333  0.0997799672 8.296772e-01
55572  89.10000 29.68333  0.0133636983 9.844014e-01
55578  88.88333 29.25000  0.9239072970 5.330066e-02
55585  90.16667 29.43333  1.4917752678 2.997279e-03
55589  90.98333 29.30000  0.3537780819 5.179364e-01
55591  91.13333 29.66667  0.9284729736 8.424491e-02
55593  91.73333 29.85000  1.0894578171 9.954200e-04
55598  91.76667 29.25000  1.8812730109 1.711765e-03
55655  85.96667 28.18333  0.1848340758 4.682776e-01
55664  87.08333 28.63333  0.1370952896 5.437190e-01
55680  89.60000 28.91667  1.4344846091 9.954200e-04
55681  90.40000 28.96667  0.4001451852 1.733404e-01
55690  91.95000 27.98333  0.6735756343 8.998964e-03
55696  92.46667 28.41667  1.2912803708 4.951533e-04
55773  89.08333 27.73333  0.3855337745 3.965697e-02
56004  92.43333 34.21667  0.8469926014 2.087206e-02
56016  95.60000 33.85000  0.7995955042 3.226493e-02
56018  95.30000 32.90000  0.7583111207 1.307283e-02
56021  95.78333 34.13333  1.3366200210 6.601491e-05
56029  97.01667 33.01667  0.9682196959 1.624813e-03
56033  98.21667 34.91667  1.1307476974 1.901566e-03
56034  97.13333 33.80000  1.4183197317 1.048335e-06
56038  98.10000 32.98333  1.1091556313 1.023295e-04
56043 100.25000 34.46667  0.7985612054 2.826053e-04
56045  99.90000 33.96667  0.5195556254 9.185791e-02
56046  99.65000 33.75000  0.7996225162 7.909925e-03
56065 101.60000 34.73333  1.4879304439 9.088080e-06
56067 101.48333 33.43333  1.5326995734 2.262593e-07
56071 102.50000 34.58333  0.1006392984 9.532263e-01
56074 102.08333 34.00000  1.1517161176 1.265091e-04
56079 102.96667 33.58333  1.8437545670 9.088080e-06
56080 102.90000 35.00000  1.0007446917 2.826053e-04
56081 103.35000 34.70000  0.2164812330 6.245843e-01
56082 103.50000 34.58333  0.5775246620 3.965697e-02
56084 103.21667 34.06667  1.3597080429 5.926559e-04
56091 104.45000 34.85000  0.4134122671 5.437190e-01
56092 104.65000 35.00000 -0.0045883236 9.532263e-01
56093 104.01667 34.43333  0.5370330197 1.277628e-01
56094 104.36667 33.78333  0.1027002649 1.000000e+00
56095 104.38333 34.03333 -0.2582366642 5.437190e-01
56096 104.91667 33.40000  0.5235008677 4.212965e-01
56097 104.23333 33.26667  0.6095563644 2.455292e-01
56106  93.78333 31.88333  0.8583358218 1.021439e-02
56109  93.78333 31.48333  0.0347074281 5.970708e-01
56116  95.60000 31.41667  1.3355789236 1.265091e-04
56125  96.48333 32.20000  1.7850182448 1.023295e-04
56128  96.60000 31.21667  1.2221757711 5.263544e-05
56137  97.16667 31.15000  0.5752773074 1.492688e-01
56144  98.56667 31.73333  0.3310114621 1.492688e-01
56146 100.00000 31.61667  1.2795978718 1.384149e-03
56147  98.83333 31.21667  0.6847004019 2.582546e-03
56151 100.75000 32.93333  1.1619285172 4.171466e-05
56152 100.33333 32.28333  1.2149314241 1.552138e-05
56158 100.66667 31.40000  0.2083294731 6.526143e-01
56164 100.98333 32.26667  0.0582831251 5.437190e-01
56167 101.11667 30.98333  0.9540654974 9.316053e-03
56168 102.06667 31.48333  0.7839465761 9.185791e-02
56171 101.70000 32.90000  0.8893382353 3.226493e-02
56172 102.23333 31.90000  1.3001792565 1.556362e-04
56173 102.55000 32.80000  1.7767354768 2.051417e-06
56178 102.35000 31.00000  1.0863228444 3.965697e-02
56180 103.85000 31.68333  0.7048090976 9.185791e-02
56181 103.66667 30.63333  0.1668832207 8.296772e-01
56182 103.56667 32.65000  0.7597631988 1.474139e-02
56183 103.58333 31.46667  0.6798684691 9.185791e-02
56184 103.16667 31.43333  0.7637136042 1.277628e-01
56185 102.98333 32.08333  0.9628824900 1.021439e-02
56186 104.20000 31.33333  1.1082801390 9.843865e-04
56187 103.83333 30.70000  0.1878547866 5.701067e-01
56188 103.66667 30.98333  0.5335997442 2.605233e-02
56189 103.93333 30.98333  0.3335231584 2.621173e-01
56190 104.41667 31.65000  1.5283544940 2.007674e-05
56192 104.66667 32.95000  0.6245432956 2.974994e-01
56193 104.51667 32.41667  0.8889493515 6.068794e-03
56195 104.73333 31.78333  0.0477004932 1.000000e+00
56196 104.68333 31.46667  0.3790153352 3.988511e-01
56197 104.18333 31.13333  0.5013622966 2.001054e-01
56198 104.38333 31.15000  0.3101913592 5.437190e-01
56199 104.68333 31.03333  0.2693484835 9.844014e-01
56202  93.28333 30.66667  0.4935992875 8.998964e-03
56223  95.83333 30.75000  1.4794794275 3.419607e-04
56227  95.76667 29.86667  0.4639004138 5.330066e-02
56228  96.91667 30.05000  0.7440537084 8.424491e-02
56247  99.10000 30.00000  0.6110979174 1.277628e-01
56251 100.31667 30.93333  0.5836763122 3.226493e-02
56257 100.26667 30.00000  0.9702946270 5.926559e-04
56263 101.88333 30.88333  0.6004841067 4.682776e-01
56267 101.01667 30.03333  0.7048869238 1.156838e-02
56272 103.88333 30.81667  0.2981723919 4.626947e-01
56273 102.81667 30.38333  0.6766144501 6.068794e-03
56276 103.80000 30.43333  0.3715142035 1.733404e-01
56278 102.76667 30.06667  0.2138609792 4.444430e-01
56280 103.11667 30.08333  0.4015904731 2.001054e-01
56281 103.51667 30.20000  0.0436753456 8.296772e-01
56284 103.48333 30.41667  0.3223728078 5.970708e-01
56285 103.51667 30.60000  0.1694442785 6.526143e-01
56286 104.25000 30.55000  0.9049795551 2.826053e-04
56287 103.00000 29.98333  0.5796431909 5.330066e-02
56289 103.86667 30.20000  0.8392299311 1.175673e-03
56290 104.15000 30.83333  0.9677534057 2.997279e-03
56291 104.28333 30.96667  0.1529794694 6.526143e-01
56295 104.55000 30.38333  0.6985476799 5.330066e-02
56296 104.43333 30.85000  0.6124212185 5.330066e-02
56297 104.15000 30.01667  0.8562386451 6.068794e-03
56298 104.65000 30.11667  0.9336831943 2.334212e-02
56307  92.58333 29.15000  0.9826674524 8.424491e-02
56312  94.46667 29.56667  0.8901556484 3.469135e-03
56317  94.21667 29.21667  0.5692634412 2.997279e-03
56331  97.83333 29.66667  0.9252057805 1.175673e-03
56342  98.60000 29.68333  1.3440303658 1.906913e-04
56357 100.30000 29.05000  0.8912518268 8.402062e-04
56371 102.23333 29.91667  0.6103329375 6.434090e-02
56373 102.85000 29.78333  0.5376644136 3.226493e-02
56374 101.96667 30.05000  0.5646567866 4.838473e-02
56376 102.68333 29.35000 -0.5214337533 3.771206e-01
56378 102.35000 29.23333  0.4202378220 1.770560e-01
56380 103.36667 29.91667 -0.0764653938 9.844014e-01
56383 103.83333 29.83333  0.6714548319 3.226493e-02
56384 103.48333 29.60000  0.7697558915 4.384401e-02
56386 103.75000 29.56667  1.2081706428 4.122821e-04
56387 103.26667 29.23333  0.9208485568 1.307283e-02
56389 103.95000 29.20000  0.1800317748 7.394696e-01
56390 104.06667 29.66667  0.6469631791 7.713578e-02
56393 104.85000 29.76667  1.0682731705 5.296812e-03
56394 104.43333 29.45000  0.6902162495 1.086783e-01
56395 104.66667 29.51667  0.3876442258 4.444430e-01
56396 104.76667 29.35000  1.3293010139 1.384149e-03
56399 104.98333 29.18333  0.4749894607 3.162988e-01
56434  97.46667 28.65000 -0.0318080326 6.811295e-01
56441  99.28333 28.71667  0.1199191633 7.993026e-01
56443  99.80000 28.93333  0.7320766350 1.307283e-02
56444  98.88333 28.45000  0.9977688701 1.901566e-03
56459 100.83333 28.13333  1.8200710175 1.552138e-05
56462 101.50000 29.00000  0.1978740409 5.179364e-01
56473 102.76667 28.95000  0.8207412313 8.998964e-03
56475 102.51667 28.65000  0.1045488388 7.993026e-01
56479 102.85000 28.00000  0.2583816679 4.212965e-01
56480 103.55000 28.83333 -0.1970751062 3.162988e-01
56483 103.95000 28.60000  0.1496097253 7.810987e-01
56485 103.58333 28.26667  1.4152071155 1.624813e-03
56487 103.13333 28.33333  1.4047554348 2.325870e-04
56489 103.63333 28.23333  0.3899789389 3.561133e-01
56490 103.90000 28.95000  0.3150223258 2.794389e-01
56492 104.60000 28.80000  0.9202516695 2.334212e-02
56493 104.96667 28.85000  1.2631840027 2.997279e-03
56496 105.23333 28.31667  1.4356640482 2.219226e-03
56497 104.25000 28.06667 -0.0589993606 7.394696e-01
56499 104.78333 28.38333  1.1755916957 2.219226e-03
56533  98.66667 27.75000  0.6256085586 3.469135e-03
56543  99.70000 27.83333  0.0621583500 2.621173e-01
56548  99.28333 27.16667  0.3934270573 9.185791e-02
56565 101.51667 27.43333  0.8843818506 1.156838e-02
56567 100.85000 27.30000  0.2961483286 3.988511e-01
56569 102.18333 27.41667  1.1368859960 2.325870e-04
56571 102.26667 27.90000  1.0798542650 3.469135e-03
56575 102.55000 27.36667  0.9500602499 1.862605e-02
56578 102.75000 27.06667  0.3292816039 4.444430e-01
56580 102.80000 27.71667  0.8745318780 1.156838e-02
56582 103.88333 27.76667  0.9535890820 2.582546e-03
56584 103.25000 27.70000  1.9899056905 5.263544e-05
56585 103.53333 27.18333  0.9975081363 4.004962e-03
56586 103.71667 27.35000  1.1454637833 5.296812e-03
56592 104.51667 28.43333  0.6948816609 1.179272e-01
56593 104.91667 28.58333  0.5584283044 2.794389e-01
56594 104.05000 27.63333  0.3459920303 2.794389e-01
56595 104.86667 27.43333  1.1189852028 2.582546e-03
56596 105.05000 27.85000  0.5719183869 1.179272e-01
56598 104.73333 27.13333  1.3220382718 9.954200e-04
56641  98.86667 26.90000  0.1409549689 7.993026e-01
56643  98.85000 25.86667  0.0479752185 7.394696e-01
56645  99.41667 26.41667  0.2726183994 1.179272e-01
56646  99.91667 26.53333  0.5039237395 3.580415e-02
56649  99.96667 26.11667  0.7687385824 2.997279e-03
56651 100.21667 26.86667  0.5246529046 1.474139e-02
56652 100.75000 26.68333  1.3810653860 6.878281e-06
56654 100.18333 26.58333 -0.2655816131 1.086783e-01
56664 101.26667 26.63333 -0.1066861527 8.296772e-01
56665 101.53333 26.91667  0.8272673618 1.474139e-02
56666 101.71667 26.58333  0.8553354494 2.334212e-02
56669 101.66667 26.05000  0.2549175649 6.526143e-01
56670 102.11667 26.90000  0.7744667976 3.580415e-02
56671 102.25000 26.65000  0.7204024168 2.902080e-02
56673 102.91667 26.91667 -0.3457720588 5.701067e-01
56675 102.58333 26.65000  0.5337907697 7.713578e-02
56684 103.28333 26.41667  1.3289253745 7.068037e-04
56688 103.16667 26.10000  0.2750148429 4.927813e-01
56691 104.28333 26.86667  1.1450671531 1.624813e-03
56693 104.86667 26.58333  0.9927547269 1.021439e-02
56697 104.08333 26.21667  1.0630423365 9.954200e-04
56739  98.50000 25.01667  0.6028886555 5.926559e-04
56742  99.36667 25.90000  0.8513214567 7.068037e-04
56745  99.95000 25.68333  0.6974984015 3.524894e-03
56746  99.51667 25.46667  0.5913591524 4.533718e-03
56748  99.16667 25.11667  0.8306347664 4.171466e-05
56751 100.18333 25.70000  0.3900004567 8.424491e-02
56752 100.56667 25.83333  0.2080300055 8.603019e-01
56755 100.48333 25.35000  0.9870741231 1.021439e-02
56756 100.58333 25.48333  0.6082263884 3.965697e-02
56757 100.28333 25.26667  0.7337127786 6.068794e-03
56761 101.31667 25.71667  0.0854126851 4.927813e-01
56763 101.86667 25.73333  0.1395917062 6.811295e-01
56764 101.23333 25.53333  0.0056836865 9.844014e-01
56766 101.51667 25.33333  0.2534504019 5.179364e-01
56767 101.28333 25.18333  0.1877568962 3.162988e-01
56768 101.53333 25.01667  1.1602266408 4.122821e-04
56772 102.50000 25.23333 -0.4101822251 1.086783e-01
56774 102.41667 25.53333 -0.1522549781 5.970708e-01
56775 102.43333 25.58333  0.1318220223 3.771206e-01
56777 102.06667 25.15000  0.0816336317 7.394696e-01
56778 102.68333 25.01667  1.0303014600 6.601491e-05
56781 103.26667 25.55000  0.6280838464 1.862605e-02
56782 103.55000 25.41667  0.3537563939 1.492688e-01
56783 103.80000 25.50000  0.2514772631 5.437190e-01
56785 103.03333 25.33333  0.8281855133 2.605233e-02
56786 103.83333 25.58333  1.0778551680 9.954200e-04
56788 103.66667 25.03333  0.2903726708 4.212965e-01
56790 104.25000 25.66667 -0.1507569876 7.692188e-01
56792 104.96667 25.78333  0.9861627343 9.954200e-04
56793 104.61667 25.78333 -0.8359152357 1.474139e-02
56835  97.95000 24.36667  0.3892282029 2.605233e-02
56836  97.95000 24.70000  0.5465324717 1.658741e-02
56838  97.85000 24.01667  0.6533929598 1.175673e-03
56839  98.96667 24.06667  0.7055512422 9.954200e-04
56840  98.30000 24.81667  0.6350098191 2.582546e-03
56841  98.68333 24.60000  0.0436906284 4.444430e-01
56842  99.18333 24.73333 -0.9243628973 1.556362e-04
56843  99.61667 24.83333  0.4230110522 4.611511e-03
56844  98.58333 24.43333  0.3937233004 1.862605e-02
56846  99.90000 24.60000  0.1188938619 4.444430e-01
56849  99.23333 24.03333  0.5001004750 2.087206e-02
56851 100.53333 25.05000  0.2246163683 2.974994e-01
56854 100.13333 24.45000  0.5249451955 3.226493e-02
56856 100.86667 24.46667  0.1297794118 5.970708e-01
56862 101.60000 24.68333  0.4201977530 3.580415e-02
56863 102.48333 24.93333  0.1997521032 3.561133e-01
56867 100.88333 23.88333 -0.1664013975 5.437190e-01
56869 101.96667 24.06667 -0.2029811381 4.212965e-01
56870 102.16667 24.66667  0.3211925155 4.212965e-01
56871 102.61667 24.68333  0.1063390574 1.000000e+00
56872 102.61667 24.95000  1.0246814487 1.265091e-04
56873 102.90000 24.66667  0.1278903808 9.221215e-01
56875 102.55000 24.35000 -0.3361481549 1.492688e-01
56876 102.76667 24.28333 -0.0127407359 8.911309e-01
56878 102.75000 24.11667  1.0311272543 3.289810e-05
56879 102.91667 24.20000  0.0487783157 9.221215e-01
56880 103.16667 24.91667  0.3999794483 1.382035e-01
56881 103.26667 24.73333 -0.3257021830 4.682776e-01
56882 102.80000 24.88333  0.5031592528 1.277628e-01
56883 103.98333 24.83333 -0.4383437614 2.455292e-01
56885 103.45000 24.40000  0.3306665601 3.508675e-01
56886 103.76667 24.53333  1.1449054622 4.122821e-04
56889 104.18333 24.05000 -0.2759156924 1.473419e-01
56891 104.31667 24.98333  0.5272184417 3.965697e-02
56898 102.40000 24.18333  0.1659403895 5.437190e-01
56944  99.26667 23.15000  0.0785525456 8.911309e-01
56946  99.40000 23.55000  0.6076817684 1.901566e-03
56948  99.45000 22.73333  4.1346982960 9.088080e-06
56949  99.61667 22.33333  0.1109118104 2.621173e-01
56950  99.80000 23.46667  0.0058047132 8.911309e-01
56951 100.08333 23.88333  0.1202183047 6.245843e-01
56952 100.70000 23.50000  0.3020414688 6.434090e-02
56954  99.93333 22.56667  0.0183355407 9.532263e-01
56958 100.41667 21.91667 -0.0134396693 9.532263e-01
56959 100.80000 22.00000  0.6606320789 2.582546e-03
56961 101.05000 23.03333 -0.1382321491 3.988511e-01
56962 101.71667 23.43333 -0.0580421257 5.701067e-01
56964 100.96667 22.78333  0.4439303982 2.219226e-03
56966 101.98333 23.60000  0.0911432717 6.526143e-01
56969 101.56667 21.48333  0.2541563225 9.999500e-02
56970 102.48333 23.70000  0.9456062751 4.004962e-03
56973 102.83333 23.61667  1.3968978352 5.263544e-05
56975 102.43333 23.36667 -0.3060935787 4.682776e-01
56976 102.75000 23.16667  7.4575572126 2.577093e-05
56977 101.85000 22.58333  0.1953941359 2.145318e-01
56978 102.41667 23.00000  0.7482850749 5.263544e-05
56982 103.25000 23.70000  0.3965084947 2.974994e-01
56985 103.38333 23.38333  0.4104994841 2.001054e-01
56986 103.68333 22.98333  0.4225280873 1.045112e-02
56987 103.23333 22.78333  0.4763997991 1.307283e-02
56989 103.95000 22.50000  0.3208826340 1.863787e-01
56991 104.33333 23.61667  0.3512255117 2.001054e-01
56992 104.68333 23.45000 -0.5793501096 2.334212e-02
56994 104.25000 23.38333  0.1255628882 4.212965e-01
56995 104.41667 23.03333 -0.1161993058 5.179364e-01
56996 104.70000 23.13333  0.1312911034 4.444430e-01
57001 105.33333 34.75000  0.0225200950 8.603019e-01
57002 105.66667 34.86667 -0.1521510778 7.394696e-01
57003 106.83333 34.90000 -0.3770912613 3.988511e-01
57004 104.88333 34.73333 -0.0057647516 9.844014e-01
57006 105.75000 34.58333 -0.2558880617 5.437190e-01
57007 105.18333 34.18333 -0.5210799203 2.455292e-01
57008 105.30000 34.03333 -0.1127397698 7.060748e-01
57011 106.15000 34.75000 -0.0162207860 8.603019e-01
57012 106.18333 35.00000  0.6313596091 3.162988e-01
57014 105.88333 34.55000 -0.5031992145 3.561133e-01
57016 107.13333 34.35000 -0.0064820254 9.844014e-01
57020 107.40000 34.36667  0.3013672208 6.811295e-01
57021 107.15000 34.68333 -0.2139603124 5.970708e-01
57022 107.78333 34.68333  0.0085056885 8.911309e-01
57023 108.10000 35.03333 -0.6482136709 1.492688e-01
57024 107.65000 34.45000  0.0403208602 9.844014e-01
57025 107.38333 34.51667  0.0926121912 9.532263e-01
57026 107.90000 34.40000 -0.6905867891 2.145318e-01
57027 107.73333 34.26667 -0.2818544093 5.701067e-01
57028 107.31667 34.03333  0.7945142773 2.334212e-02
57029 108.48333 34.50000 -0.6376421932 2.145318e-01
57030 108.15000 34.70000 -0.4169961586 6.811295e-01
57031 108.55000 34.81667 -0.2215427475 5.179364e-01
57032 108.20000 34.10000 -0.6745188619 2.296704e-01
57033 108.81667 34.55000 -0.1623234662 8.911309e-01
57034 108.21667 34.25000 -0.1685403130 6.245843e-01
57035 108.23333 34.55000 -0.1410829340 7.394696e-01
57037 108.98333 34.93333 -0.1641724047 8.296772e-01
57038 108.45000 34.28333 -0.3001140004 5.179364e-01
57039 108.91667 34.15000 -0.2005614927 8.296772e-01
57040 109.08333 34.51667  0.1740928074 6.811295e-01
57042 109.18333 34.78333 -0.4531008474 3.358382e-01
57043 109.93333 34.86667  0.0070987598 1.000000e+00
57044 109.23333 34.40000  0.2672817382 8.603019e-01
57045 109.48333 34.51667 -0.0996305086 5.179364e-01
57047 109.31667 34.16667  0.0603914581 9.844014e-01
57048 108.71667 34.40000  0.1506268268 7.100929e-01
57049 109.73333 34.51667  0.0547062512 9.844014e-01
57051 111.20000 34.80000  0.2247956248 6.245843e-01
57052 110.45000 34.88333 -0.2135481366 7.394696e-01
57053 110.71667 34.70000 -0.0108227530 9.532263e-01
57054 110.23333 34.55000  0.2451934620 9.221215e-01
57055 110.08333 34.55000 -0.5036234226 2.974994e-01
57056 110.85000 34.53333  0.3020692223 3.771206e-01
57057 110.11667 34.08333 -0.2388364459 4.444430e-01
57060 111.23333 35.16667  0.0170008221 9.221215e-01
57061 111.20000 34.85000  0.4090861345 4.927813e-01
57063 111.76667 34.76667 -0.7193436279 1.179272e-01
57067 111.03333 34.05000 -0.4328724425 1.492688e-01
57070 112.15000 34.71667 -0.8864356319 7.403136e-02
57071 112.43333 34.83333 -0.0609026763 9.221215e-01
57072 112.78333 34.91667 -0.1941016624 6.245843e-01
57074 112.41667 34.41667 -0.2675133850 5.701067e-01
57075 112.83333 34.18333 -0.1226833668 5.970708e-01
57076 112.81667 34.71667 -0.7634956156 1.733404e-01
57077 111.60000 33.78333  0.5311751331 2.455292e-01
57078 112.46667 34.15000 -0.1643545587 6.245843e-01
57079 113.10000 34.95000 -0.2163100566 4.682776e-01
57080 112.96667 34.73333 -0.2623504293 5.179364e-01
57081 113.43333 34.80000 -0.2330342212 4.927813e-01
57082 113.03333 34.45000 -0.4430007664 2.455292e-01
57083 113.65000 34.71667 -0.3052189898 2.621173e-01
57085 113.36667 34.55000 -0.6662267081 6.434090e-02
57087 113.80000 34.20000 -0.7517377149 7.713578e-02
57088 113.50000 34.15000 -0.1120832572 3.988511e-01
57089 113.85000 34.01667 -0.2604358717 3.561133e-01
57090 114.01667 34.71667  0.8972437888 1.609751e-01
57091 114.38333 34.76667  1.2095529227 2.902080e-02
57093 114.81667 34.85000 -0.8861288693 5.330066e-02
57094 114.20000 34.40000  0.3153573009 8.603019e-01
57095 114.20000 34.08333 -0.1160611527 5.701067e-01
57096 114.78333 34.53333 -0.0601982097 3.561133e-01
57098 114.40000 34.08333 -0.2521251686 3.771206e-01
57099 114.85000 34.06667 -0.7054746992 1.086783e-01
57102 105.71667 33.75000  0.4758254932 4.682776e-01
57105 105.60000 33.33333  0.4650152996 2.794389e-01
57106 106.15000 33.31667  1.0642078989 1.862605e-02
57110 106.08333 33.78333  0.3028270004 7.100929e-01
57111 106.30000 33.91667  0.1549746529 7.692188e-01
57113 106.60000 33.95000  0.1162781888 7.692188e-01
57119 106.70000 33.16667  0.7267215649 2.296704e-01
57124 106.93333 33.63333  0.2695619678 5.179364e-01
57126 107.55000 33.21667  0.3557247899 4.444430e-01
57127 107.03333 33.06667  0.4323552247 6.811295e-01
57128 107.33333 33.16667  0.0578747260 8.296772e-01
57129 107.71667 32.98333  0.0630537541 9.221215e-01
57132 108.61667 34.11667 -0.2398695050 6.245843e-01
57134 107.98333 33.53333  0.0399321286 9.221215e-01
57137 108.31667 33.31667  0.3183478241 3.358382e-01
57140 109.11667 33.66667  0.3674584653 3.561133e-01
57143 109.96667 33.86667  0.0354043432 9.532263e-01
57144 109.15000 33.43333  0.5183577677 1.733404e-01
57153 110.30000 33.70000  0.4341416494 3.358382e-01
57154 110.90000 33.53333 -0.0574020876 6.245843e-01
57155 109.91667 33.53333 -0.0886689545 7.692188e-01
57156 111.50000 33.30000 -0.1531846351 5.970708e-01
57162 112.08333 34.15000 -0.8815114633 9.185791e-02
57169 111.86667 33.05000 -0.3626529960 3.358382e-01
57173 112.88333 33.75000 -0.2562020460 5.179364e-01
57175 112.23333 33.05000 -0.4159538272 2.974994e-01
57176 112.43333 33.48333 -0.0162563939 7.692188e-01
57177 113.53333 33.33333 -0.9562406401 3.965697e-02
57178 112.58333 33.03333  0.1825710175 8.296772e-01
57179 113.00000 33.28333 -0.5249556470 2.621173e-01
57180 113.20000 33.98333  0.1627260687 9.532263e-01
57181 113.05000 33.88333  0.1455848100 9.844014e-01
57182 113.50000 33.85000 -0.3011462403 4.682776e-01
57183 113.91667 33.80000 -0.4177140991 2.621173e-01
57184 113.31667 33.60000 -0.9717665327 4.838473e-02
57185 113.58333 33.45000 -0.4701042541 2.794389e-01
57186 114.00000 33.58333 -0.3691735934 3.358382e-01
57187 112.93333 33.06667 -0.9727785721 3.226493e-02
57188 114.00000 33.38333  0.0993802872 9.844014e-01
57189 114.00000 33.15000 -0.8014320357 5.330066e-02
57191 114.48333 34.48333 -0.5586354901 5.861197e-02
57192 114.85000 33.73333 -0.5863194191 1.609751e-01
57193 114.51667 33.78333 -1.3336872207 2.582546e-03
57194 114.26667 33.28333 -0.4913042600 2.145318e-01
57195 114.61667 33.61667 -0.6892937944 1.086783e-01
57196 114.88333 33.45000 -1.2292623697 4.004962e-03
57198 114.61667 33.55000 -0.3761680216 3.988511e-01
57204 105.23333 32.58333  0.7762455609 5.861197e-02
57206 105.85000 32.43333  0.3786372994 6.526143e-01
57208 105.46667 32.01667 -0.0150084490 4.212965e-01
57211 106.25000 32.83333  0.5761948110 2.621173e-01
57213 106.93333 33.00000 -0.2042610015 7.394696e-01
57216 106.83333 32.35000 -0.0299837870 7.100929e-01
57217 106.28333 32.23333  0.6091991688 2.145318e-01
57231 108.53333 32.53333  0.0911783364 9.532263e-01
57232 108.26667 33.05000  0.2985537693 4.444430e-01
57233 108.50000 32.90000  0.4921929619 3.561133e-01
57237 108.03333 32.06667  0.9599833579 1.474139e-02
57238 107.90000 32.53333  0.3802638483 3.561133e-01
57242 109.36667 32.85000  0.7853384180 1.863787e-01
57245 109.03333 32.71667  0.1654348334 7.394696e-01
57247 108.90000 32.31667  0.4308222709 3.988511e-01
57248 109.33333 32.40000  0.5311862897 2.974994e-01
57249 109.68333 32.31667 -0.3973335488 3.988511e-01
57251 110.41667 33.00000 -0.1335572231 5.970708e-01
57253 110.81667 32.85000 -0.9239107600 6.434090e-02
57254 110.11667 32.81667 -0.3195818871 3.988511e-01
57257 110.23333 32.23333 -0.3096090610 5.437190e-01
57259 110.73333 32.05000 -0.6237166606 8.424491e-02
57260 111.51667 32.56667 -0.4318827991 4.682776e-01
57261 111.50000 33.13333 -1.0316667428 2.902080e-02
57265 111.66667 32.38333 -0.7565605590 1.492688e-01
57268 111.63333 32.26667  0.1196218663 9.844014e-01
57271 112.38333 32.55000 -0.4478272287 3.162988e-01
57273 112.85000 32.68333 -0.2673947296 5.179364e-01
57274 112.08333 32.70000 -0.3563439757 3.988511e-01
57278 112.16667 32.03333 -0.9223522561 4.290755e-02
57279 112.75000 32.15000  0.0201440150 9.532263e-01
57281 113.30000 32.70000 -0.3960895562 3.358382e-01
57285 113.41667 32.38333 -0.2129555627 5.701067e-01
57290 114.01667 33.00000 -0.1906357275 7.100929e-01
57292 114.63333 32.95000 -0.7519224621 1.492688e-01
57293 114.98333 32.73333 -0.5158093254 3.771206e-01
57294 114.03333 32.80000 -0.6175679240 1.492688e-01
57295 114.35000 32.61667 -0.6030502586 2.455292e-01
57296 114.73333 32.35000 -1.4594514980 4.611511e-03
57297 114.05000 32.13333  0.0182784527 9.532263e-01
57298 114.55000 32.21667 -0.2100748995 4.444430e-01
57299 114.90000 32.01667 -0.2678274571 6.526143e-01
57303 105.91667 31.73333  0.4393747716 5.437190e-01
57304 105.15000 31.65000  0.2501712642 5.437190e-01
57306 105.96667 31.58333  0.5122602302 2.621173e-01
57307 105.08333 31.10000  1.1092982134 1.862605e-02
57308 105.38333 31.21667  0.6847648675 1.086783e-01
57313 106.76667 31.85000  0.0571245890 9.532263e-01
57314 106.05000 31.35000  0.4221883695 2.621173e-01
57315 106.40000 31.53333  0.5198449488 2.974994e-01
57317 106.41667 31.03333  0.2969229540 6.245843e-01
57318 106.55000 31.06667  0.4208682553 6.811295e-01
57320 107.23333 31.93333  0.1538602941 9.532263e-01
57324 107.10000 31.56667 -0.3839391108 2.145318e-01
57326 107.71667 31.36667  0.4657448849 4.506895e-01
57328 107.50000 31.20000  1.2868024353 2.997279e-03
57329 107.85000 31.08333  1.5965941268 8.402062e-04
57333 108.66667 31.95000  1.6473773749 1.906913e-04
57338 108.43333 31.20000  0.9858890253 4.384401e-02
57339 108.90000 30.96667  1.5191162769 7.909925e-03
57343 109.53333 31.90000 -0.0169645141 8.603019e-01
57345 109.61667 31.40000 -2.1953401524 7.068037e-04
57348 109.50000 31.05000  2.3499712803 6.601491e-05
57349 109.86667 31.06667 -0.1475446868 5.701067e-01
57355 110.40000 31.06667 -0.2279936975 5.701067e-01
57358 110.68333 31.00000 -1.3321050912 2.334212e-02
57359 110.76667 31.23333 -1.3931825448 2.582546e-03
57361 111.26667 31.88333  0.3976833668 5.970708e-01
57362 110.66667 31.75000  0.0788083879 9.532263e-01
57363 111.83333 31.78333 -0.4683560924 3.162988e-01
57368 111.63333 31.06667 -0.3697680117 1.492688e-01
57370 112.23333 31.71667 -1.0081038647 3.226493e-02
57377 112.20000 31.05000 -0.2482747991 5.701067e-01
57378 112.56667 31.16667 -0.2268558887 3.162988e-01
57381 113.38333 31.71667 -1.0134832996 4.090833e-02
57385 113.81667 31.61667 -0.2257423779 4.871877e-01
57387 113.11667 31.01667 -0.5673044402 3.771206e-01
57388 113.70000 31.26667 -0.1689811795 4.682776e-01
57389 113.75000 31.03333  0.4164208075 2.794389e-01
57390 114.06667 31.80000 -0.1382129106 4.927813e-01
57395 114.11667 31.56667 -0.4599036861 2.296704e-01
57396 114.85000 31.63333  0.0364712733 9.532263e-01
57398 114.61667 31.28333 -0.1496721389 7.100929e-01
57399 115.01667 31.18333  0.1103317958 6.245843e-01
57401 105.38333 30.86667 -0.2033316588 7.394696e-01
57402 105.70000 30.76667  0.4597783152 3.561133e-01
57405 105.58333 30.50000  0.8435707435 1.492688e-01
57407 105.03333 30.28333  0.5940432569 1.863787e-01
57408 105.35000 30.11667  0.4346737901 3.988511e-01
57409 105.83333 30.18333  1.1536045396 3.580415e-02
57411 106.10000 30.78333  0.0483604311 8.738321e-01
57413 106.96667 30.85000  0.7540572040 2.001054e-01
57415 106.63333 30.46667  0.5905114136 2.974994e-01
57416 106.93333 30.33333  0.3474118034 5.437190e-01
57417 106.28333 30.35000  0.4680421081 5.970708e-01
57420 107.20000 30.75000  0.6827254188 1.733404e-01
57425 107.35000 30.33333  0.4652868631 4.682776e-01
57426 107.80000 30.68333 -0.0491873199 7.692188e-01
57431 108.35000 30.83333  0.8432019547 3.226493e-02
57432 108.40000 30.76667  0.9622111345 5.861197e-02
57437 108.03333 30.30000  0.2911532841 7.692188e-01
57438 108.11667 30.00000  0.6165297474 9.185791e-02
57439 108.93333 30.28333  0.4232405462 2.001054e-01
57445 109.71667 30.60000 -0.1584261966 5.970708e-01
57458 110.68333 30.18333  0.7696235034 9.999500e-02
57460 111.78333 30.81667 -0.2902343680 5.701067e-01
57461 111.30000 30.70000  0.2330756759 4.682776e-01
57464 111.18333 30.46667  0.7005248588 6.434090e-02
57465 111.45000 30.38333  0.0438991316 8.296772e-01
57466 111.75000 30.43333 -0.6808492419 1.086783e-01
57469 111.76667 30.18333  0.1517777220 7.993026e-01
57475 112.88333 30.41667  0.4369131348 3.988511e-01
57476 112.18333 30.33333  0.8997259773 7.050797e-02
57477 112.21667 30.06667  0.4600492259 3.988511e-01
57481 113.56667 30.95000  0.7017866553 1.382035e-01
57482 113.95000 30.90000  0.0562548305 1.000000e+00
57483 113.16667 30.66667  0.1927728031 7.692188e-01
57485 113.43333 30.36667 -0.5995353033 2.145318e-01
57486 113.85000 30.65000 -0.1593293296 7.993026e-01
57489 114.00000 30.58333  0.4805055718 2.455292e-01
57491 114.40000 30.86667  0.3585849014 4.927813e-01
57492 114.80000 30.85000  0.2822557158 2.974994e-01
57493 114.31667 30.35000  0.0249186656 9.532263e-01
57494 114.13333 30.61667 -0.5086328553 3.561133e-01
57496 114.88333 30.40000 -0.0438557205 8.296772e-01
57498 114.88333 30.45000 -0.5298172771 2.621173e-01
57499 114.96667 30.10000  0.3848351297 4.444430e-01
57502 105.70000 29.70000  0.7560536171 1.863787e-01
57505 105.60000 29.41667  1.6937488582 2.997279e-03
57506 105.88333 29.36667  1.1419859792 4.384401e-02
57507 105.30000 29.33333  1.1080431546 1.862605e-02
57509 106.93333 28.95000  0.6337664414 3.561133e-01
57510 106.05000 29.85000  1.2493103763 2.902080e-02
57511 106.45000 29.85000  1.1805306905 4.838473e-02
57512 106.28333 29.96667  0.7190898935 2.001054e-01
57513 106.63333 29.71667 -0.7009727804 1.277628e-01
57514 106.23333 29.58333  0.7099153541 2.974994e-01
57516 106.46667 29.58333  0.7014009408 2.296704e-01
57517 106.25000 29.28333  1.0379115359 5.861197e-02
57518 106.51667 29.38333 -0.0860761361 6.245843e-01
57519 107.08333 29.15000  0.2381298130 6.245843e-01
57520 107.06667 29.83333  0.9401386098 7.050797e-02
57522 107.41667 29.75000  0.5216158202 6.245843e-01
57523 107.68333 29.86667  0.4462082115 4.212965e-01
57525 107.75000 29.31667  0.4622807819 3.358382e-01
57536 108.78333 29.53333  0.4520346182 2.455292e-01
57537 108.16667 29.30000  0.0881732626 9.844014e-01
57540 109.15000 29.68333 -0.1074063793 8.271641e-01
57541 109.48333 30.00000 -0.3543969967 5.437190e-01
57543 110.03333 29.90000  0.3506873402 1.277628e-01
57544 109.45000 29.46667 -0.2118834490 5.437190e-01
57545 109.41667 29.51667  0.6046006232 5.861197e-02
57554 110.16667 29.40000  0.3786776123 4.444430e-01
57558 110.46667 29.13333 -0.3043729448 5.701067e-01
57562 111.36667 29.58333  0.3660554439 3.162988e-01
57564 111.13333 29.43333  0.4558492419 3.162988e-01
57565 111.75000 29.65000  0.0178731275 9.221215e-01
57571 112.38333 29.70000 -0.4406796933 2.794389e-01
57573 112.90000 29.83333  0.0157773812 8.296772e-01
57574 112.40000 29.36667  0.2033636281 6.245843e-01
57581 113.45000 29.81667  0.0963737669 7.692188e-01
57582 113.88333 29.71667  0.1259682134 7.100929e-01
57583 113.91667 29.98333 -0.2259106862 6.245843e-01
57584 113.08333 29.38333  0.5058549507 2.145318e-01
57585 113.45000 29.48333  0.1815129438 5.437190e-01
57586 114.03333 29.53333  0.4744398892 2.974994e-01
57589 113.80000 29.25000 -1.1681036910 6.936769e-03
57590 114.33333 29.83333  0.3370901078 4.682776e-01
57595 114.50000 29.60000  0.8132216808 3.965697e-02
57598 114.58333 29.03333  0.5683241231 2.455292e-01
57603 105.83333 28.81667  0.9870406178 4.838473e-02
57604 105.38333 28.78333  0.7237691816 1.733404e-01
57605 105.81667 28.03333  0.4876894308 3.358382e-01
57606 106.83333 28.13333 -0.0013233011 8.911309e-01
57608 105.43333 28.16667  1.5166836760 1.175673e-03
57609 105.70000 28.58333  0.2167165236 7.993026e-01
57612 106.65000 29.01667 -0.0601877582 7.394696e-01
57614 106.21667 28.33333  1.2097546795 6.936769e-03
57623 107.60000 28.88333  0.4378596547 3.561133e-01
57625 107.45000 28.55000  0.1878802064 9.844014e-01
57633 108.76667 28.83333  0.7912751187 1.474139e-02
57634 107.88333 28.51667  0.9515695827 2.902080e-02
57635 108.98333 28.45000  0.4637216902 3.988511e-01
57636 108.50000 28.56667  0.2788431677 5.701067e-01
57637 108.11667 28.25000  1.1123363534 1.862605e-02
57640 109.45000 28.58333  0.2920704695 5.179364e-01
57643 109.83333 29.00000  0.2928993626 5.701067e-01
57646 109.95000 28.61667  0.0001735477 9.221215e-01
57647 109.18333 28.15000  0.4809131548 2.145318e-01
57649 109.73333 28.31667  0.6583942273 1.382035e-01
57655 110.40000 28.46667  0.4002121543 4.682776e-01
57657 110.15000 28.28333  0.5303167295 2.001054e-01
57658 110.20000 28.01667  0.6370684143 1.609751e-01
57661 111.48333 28.91667 -0.6688504750 1.277628e-01
57662 111.68333 29.05000  0.6858227530 1.179272e-01
57663 111.95000 28.91667  0.1183856653 8.296772e-01
57666 112.13333 28.51667 -0.0761337687 7.394696e-01
57669 111.21667 28.38333  0.5310442195 2.145318e-01
57671 112.36667 28.85000  0.7449563299 1.609751e-01
57673 112.88333 28.68333  0.5775335678 2.455292e-01
57674 112.38333 28.56667  0.4892612537 3.358382e-01
57678 112.55000 28.25000 -0.0441404823 9.221215e-01
57682 113.56667 28.71667  0.6272070241 2.145318e-01
57687 112.91667 28.21667  1.2862794574 1.307283e-02
57688 113.63333 28.15000  0.0375844025 9.844014e-01
57694 114.38333 28.53333  0.1019786719 6.811295e-01
57696 114.78333 28.40000  0.6579660669 2.259738e-01
57698 114.45000 28.11667  0.7453951898 9.999500e-02
57707 105.28333 27.30000  1.3725053028 2.219226e-03
57708 105.60000 27.15000  0.2930933996 2.621173e-01
57710 106.41667 27.81667  0.5482841088 2.001054e-01
57714 106.23333 27.46667  0.6371027550 8.424491e-02
57717 106.81667 27.53333  0.1880434783 4.682776e-01
57718 106.73333 27.10000  0.1563025210 4.212965e-01
57719 106.96667 27.06667  0.6352644319 5.330066e-02
57720 107.16667 27.95000  0.0793934965 3.824665e-01
57722 107.46667 27.76667  0.7236995342 1.179272e-01
57723 107.71667 27.98333  0.4331476069 2.621173e-01
57728 107.46667 27.06667  0.4807040099 2.794389e-01
57729 107.88333 27.23333  0.5382514544 1.492688e-01
57731 108.25000 27.95000  0.6252425427 8.424491e-02
57732 108.40000 28.01667 -0.3609344699 3.988511e-01
57734 108.23333 27.56667  0.4757236130 2.794389e-01
57735 108.71667 27.23333  1.3657967033 3.469135e-03
57736 108.85000 27.70000  0.8206476947 6.434090e-02
57737 108.13333 27.03333  0.2277002649 5.701067e-01
57738 108.41667 27.05000  0.6545202320 9.999500e-02
57739 108.88333 27.23333  0.3577866347 4.212965e-01
57740 109.60000 27.95000  0.2806667631 4.444430e-01
57741 109.18333 27.71667  1.2380390116 8.998964e-03
57742 109.20000 27.51667  0.8331630246 2.087206e-02
57744 109.16667 27.36667  0.2922006303 4.927813e-01
57745 109.68333 27.45000  0.2823118378 7.100929e-01
57752 110.60000 27.91667  0.4677269821 2.455292e-01
57754 110.15000 27.35000  0.5007855316 1.609751e-01
57758 110.58333 27.06667  0.4530596630 3.358382e-01
57760 111.43333 27.70000  0.0677658020 9.532263e-01
57762 111.68333 27.70000  0.1619235922 8.911309e-01
57763 112.00000 27.73333  0.2423524845 6.526143e-01
57766 111.46667 27.23333  0.4118405013 3.162988e-01
57767 111.03333 27.11667 -0.5134853398 3.988511e-01
57769 111.73333 27.23333 -0.2987904861 7.100929e-01
57771 112.53333 27.93333  0.3207660614 6.245843e-01
57772 112.50000 27.75000  0.6264437422 3.162988e-01
57773 112.81667 27.86667  0.8071027024 1.277628e-01
57774 112.16667 27.45000  0.5365721874 2.455292e-01
57776 112.70000 27.30000  0.5433001461 1.863787e-01
57777 112.86667 27.23333  0.6357746976 1.382035e-01
57779 113.35000 27.00000 -0.1164620740 9.221215e-01
57780 113.16667 27.86667  0.3030233833 4.682776e-01
57781 113.50000 27.65000  0.3978141424 3.561133e-01
57786 113.85000 27.65000  0.8334018683 7.713578e-02
57789 113.95000 27.13333  0.5190231444 2.974994e-01
57792 114.68333 27.81667  0.5732353702 2.296704e-01
57793 114.38333 27.80000  1.4408782680 2.582546e-03
57796 114.93333 27.80000  0.1556601487 1.000000e+00
57798 114.60000 27.40000  1.2082313067 2.334212e-02
57799 114.96667 27.11667  0.8841032609 3.226493e-02
57800 105.36667 26.76667  0.0740732528 7.810987e-01
57803 106.01667 27.03333  0.5530667702 1.382035e-01
57805 105.76667 26.68333  0.5287150270 1.277628e-01
57806 105.91667 26.25000  0.3365132550 2.145318e-01
57807 105.46667 26.20000  0.7948473085 4.384401e-02
57808 105.75000 26.31667  0.5009111253 9.999500e-02
57809 105.76667 26.05000  0.9620037731 1.156838e-02
57811 106.60000 26.85000  0.6127066588 9.999500e-02
57813 106.46667 26.56667  0.6367739027 9.999500e-02
57814 106.26667 26.41667  0.5085221045 1.277628e-01
57816 106.71667 26.58333  0.4250180423 2.455292e-01
57818 106.45000 26.03333  0.6967486428 2.605233e-02
57821 107.50000 26.70000  0.2481611050 4.927813e-01
57822 107.90000 26.90000  0.1222242911 7.100929e-01
57824 107.23333 26.58333  0.3894067410 2.296704e-01
57825 107.98333 26.60000  0.9838440811 3.580415e-02
57827 107.51667 26.26667 -0.8949819602 2.605233e-02
57828 107.58333 26.50000  0.4731297954 1.492688e-01
57829 107.80000 26.20000  0.5613502338 9.185791e-02
57832 108.66667 26.96667  0.6404556681 9.999500e-02
57834 108.30000 26.68333  0.3537949503 3.988511e-01
57835 108.63333 26.48333  2.1107401071 5.263544e-05
57837 108.06667 26.40000  0.7294574351 2.087206e-02
57839 109.15000 26.23333  0.4673307910 2.001054e-01
57840 109.20000 26.93333  0.4035029229 3.162988e-01
57841 109.66667 26.56667  0.6225634819 1.492688e-01
57842 109.68333 26.88333  0.0151697008 9.844014e-01
57844 109.18333 26.68333  0.6112011151 7.050797e-02
57845 109.78333 26.16667  0.3647435605 4.212965e-01
57846 110.15000 26.58333 -0.0298490592 9.532263e-01
57851 110.85000 26.45000  0.0223670990 8.603019e-01
57853 110.63333 26.73333  0.4747297665 2.296704e-01
57857 110.31667 26.36667 -0.0651363263 1.000000e+00
57859 110.63333 26.03333  0.2737629458 5.701067e-01
57860 111.26667 27.00000 -0.1208020457 9.221215e-01
57866 111.61667 26.23333  0.2994165601 5.970708e-01
57867 111.28333 26.40000  0.5292850292 1.863787e-01
57868 111.86667 26.60000  0.7601798537 1.609751e-01
57870 112.10000 26.80000  0.6381467512 3.162988e-01
57871 112.36667 26.98333  0.1730772744 5.701067e-01
57872 112.60000 26.90000  0.1728557727 7.100929e-01
57874 112.40000 26.41667  0.5899136829 1.863787e-01
57876 112.85000 26.40000  0.6626107508 2.455292e-01
57881 113.25000 26.71667  0.5176895173 2.111193e-01
57882 113.55000 26.78333  0.3219891761 5.179364e-01
57883 113.96667 26.71667  0.2750890574 5.970708e-01
57886 113.78333 26.50000 -0.6095925826 2.974994e-01
57887 113.11667 26.13333  0.6828461820 2.296704e-01
57889 113.95000 26.08333  0.2876120431 7.692188e-01
57891 114.25000 26.93333  0.8200796744 1.086783e-01
57894 114.16667 26.58333  0.3067867155 5.179364e-01
57895 114.78333 26.46667  0.7918393107 9.999500e-02
57896 114.50000 26.33333  1.0397318794 1.474139e-02
57899 114.91667 26.80000  0.8079797680 3.580415e-02
57900 105.21667 25.83333  0.9338346835 1.021439e-02
57902 105.18333 25.43333  1.3878694413 4.171466e-05
57903 105.60000 25.93333  0.3879263921 1.492688e-01
57905 105.63333 25.40000  0.9619029605 5.296812e-03
57906 106.08333 25.18333  1.2458371392 1.624813e-03
57907 104.90000 25.08333  0.9257771999 1.901566e-03
57908 105.48333 25.11667  1.2282140574 5.926559e-04
57909 105.81667 24.98333  0.9410143405 3.226493e-02
57910 106.08333 25.76667  0.5417199996 4.384401e-02
57912 106.66667 26.16667  0.8142151008 2.902080e-02
57913 106.98333 26.45000  0.7852248215 2.902080e-02
57914 106.66667 26.41667 -0.0367276738 8.603019e-01
57916 106.76667 25.43333  0.5063413409 1.733404e-01
57921 107.31667 25.83333  0.6613278505 1.474139e-02
57922 107.55000 25.83333  1.0845548713 2.237416e-03
57923 107.86667 25.98333  0.6715964103 2.296704e-01
57926 107.88333 25.41667  0.5476346224 1.314184e-01
57927 107.16667 25.00000 -0.0992567136 5.701067e-01
57932 108.53333 25.96667 -0.7110682316 6.434090e-02
57936 108.90000 25.58333  0.2127534710 4.682776e-01
57941 109.60000 25.78333  0.5797520095 9.185791e-02
57942 110.00000 25.80000 -0.0986607143 8.296772e-01
57947 109.40000 25.21667  0.7747005867 8.424491e-02
57948 109.25000 25.08333  0.3398486025 6.245843e-01
57949 110.00000 24.98333  0.3516292930 5.179364e-01
57954 110.18333 25.23333  0.5315320150 2.794389e-01
57955 110.66667 25.61667  0.6614883997 1.382035e-01
57956 110.31667 25.41667 -0.1010194170 6.245843e-01
57957 110.30000 25.31667  0.8707046949 1.862605e-02
57958 110.31667 25.08333  0.0667736116 9.532263e-01
57960 111.06667 25.93333  0.7838863263 5.330066e-02
57962 111.65000 25.96667  0.6089958099 3.358382e-01
57964 111.15000 25.50000  0.6515642126 1.277628e-01
57965 111.60000 25.53333  0.3536079649 2.794389e-01
57966 111.95000 25.60000  0.6215849927 1.277628e-01
57969 111.33333 25.26667  0.4360282700 2.455292e-01
57971 112.20000 25.91667  0.4895380435 1.733404e-01
57972 113.03333 25.80000  0.2626184546 5.179364e-01
57973 112.71667 25.75000  0.2351767489 5.701067e-01
57974 112.36667 25.58333  0.3253505206 3.162988e-01
57975 112.20000 25.38333  0.4814760687 3.988511e-01
57976 112.95000 25.41667  0.7156186764 8.424491e-02
57978 112.55000 25.28333  0.5351685239 2.001054e-01
57981 113.40000 25.96667  0.6582661744 8.424491e-02
57985 113.68333 25.56667  0.1029326767 7.100929e-01
57988 113.35000 25.15000 -0.1960549365 7.100929e-01
57989 113.73333 25.10000  0.9152881805 3.226493e-02
57990 114.30000 25.70000 -0.2229069763 3.358382e-01
57993 114.95000 25.85000  0.6616197022 9.999500e-02
57994 114.35000 25.40000  1.0342281520 1.862605e-02
57995 114.93333 25.40000  1.3373135416 4.004962e-03
57996 114.31667 25.13333  1.1402744794 1.384149e-03
58001 115.10000 34.43333 -0.6213315217 4.838473e-02
58002 115.55000 34.81667 -1.2291354585 1.384149e-03
58004 115.15000 34.65000  0.2024828512 9.221215e-01
58005 115.66667 34.45000 -0.6697935696 7.050797e-02
58006 115.88333 34.38333 -1.4549580535 5.926559e-04
58007 115.30000 34.06667 -0.7880925740 6.434090e-02
58008 115.33333 34.46667 -0.6468171215 7.713578e-02
58011 116.06667 34.80000 -0.2097179675 3.771206e-01
58012 116.58333 34.68333 -0.6982951625 9.999500e-02
58013 116.91667 34.71667 -0.8230113411 2.334212e-02
58015 116.33333 34.41667 -0.3839319967 2.621173e-01
58016 116.96667 34.18333 -0.4122498665 1.863787e-01
58017 116.13333 34.25000 -1.4828929942 9.954200e-04
58020 117.13333 34.85000 -0.6749280691 2.001054e-01
58024 117.58333 34.86667  0.1964827486 6.526143e-01
58025 117.73333 34.56667 -0.9735625228 7.050797e-02
58026 117.95000 34.30000 -0.1805615934 6.245843e-01
58027 117.15000 34.28333 -0.4195856185 3.771206e-01
58034 118.36667 34.61667  0.2499555717 4.212965e-01
58035 118.35000 34.35000 -0.3891007490 4.444430e-01
58036 118.73333 34.51667  0.4898472474 4.444430e-01
58038 118.75000 34.10000 -0.8019448343 1.086783e-01
58040 119.11667 34.83333 -0.3632181677 3.771206e-01
58044 119.16667 34.58333 -0.4671323881 2.621173e-01
58047 119.23333 34.30000 -0.3942181220 3.561133e-01
58048 119.35000 34.10000  0.5795784618 2.145318e-01
58049 119.81667 34.03333 -0.6568310526 7.050797e-02
58100 115.18333 33.63333 -0.9319053708 6.434090e-02
58101 115.48333 33.88333 -0.5563177191 2.145318e-01
58102 115.76667 33.86667 -0.1816690263 4.682776e-01
58104 115.06667 33.40000 -0.7656668060 5.861197e-02
58107 115.26667 33.06667 -0.8075070789 7.050797e-02
58108 115.36667 33.26667 -0.9634419529 3.580415e-02
58111 116.38333 33.93333 -1.3912270845 3.755872e-03
58114 116.20000 33.50000  0.1145950813 9.221215e-01
58116 116.81667 33.98333  0.9750502375 7.713578e-02
58117 116.21667 33.15000 -0.0426413500 9.532263e-01
58118 116.55000 33.28333 -0.5071051790 2.794389e-01
58122 116.98333 33.63333 -0.0133105489 7.394696e-01
58125 117.55000 33.55000 -0.2870482139 3.771206e-01
58126 117.86667 33.46667 -0.2433365947 6.526143e-01
58128 117.30000 33.31667 -0.5069700713 2.001054e-01
58129 117.88333 33.13333 -0.1976087634 7.993026e-01
58130 117.91667 33.88333 -0.6408741674 9.185791e-02
58131 118.23333 33.95000  0.4018610705 2.621173e-01
58132 118.71667 33.70000  0.1348606798 8.296772e-01
58135 118.21667 33.45000 -0.4471364633 5.437190e-01
58138 118.51667 32.98333 -0.2477923109 5.970708e-01
58139 118.85000 33.30000 -0.4154331841 7.100929e-01
58140 119.26667 33.78333  0.1878095929 9.221215e-01
58143 119.80000 33.80000 -1.4933846365 1.624813e-03
58145 119.16667 33.53333  0.6800086423 3.561133e-01
58146 119.81667 33.48333 -0.8460574991 1.086783e-01
58147 119.03333 33.03333  0.2940251644 4.444430e-01
58148 119.30000 33.23333 -0.9847746203 1.277628e-01
58150 120.25000 33.76667 -0.2736995342 6.811295e-01
58154 120.15000 33.38333 -0.3680808363 3.988511e-01
58158 120.48333 33.20000 -0.1668909124 7.394696e-01
58202 115.58333 32.63333  0.1069179302 8.603019e-01
58203 115.81667 32.91667 -0.3747807819 5.701067e-01
58205 115.41667 32.45000 -0.0993522702 5.437190e-01
58207 115.03333 32.15000 -0.2844074963 6.526143e-01
58208 115.66667 32.16667  0.2098499726 8.603019e-01
58210 116.26667 32.61667 -0.8453605681 8.424491e-02
58214 116.28333 32.33333 -0.0104148808 7.993026e-01
58215 116.78333 32.55000  0.4954274802 4.212965e-01
58220 117.15000 32.46667  0.2308738336 5.970708e-01
58221 117.38333 32.95000  0.1233467300 7.993026e-01
58222 117.55000 32.86667  0.0746269076 9.221215e-01
58223 117.98333 32.78333 -0.5342151535 2.145318e-01
58225 117.66667 32.53333 -0.2441838692 5.179364e-01
58230 118.26667 32.08333  0.3398749899 4.444430e-01
58234 118.41667 32.46667 -0.0102393131 8.911309e-01
58236 118.30000 32.30000 -0.0212207709 7.692188e-01
58237 118.61667 32.05000 -0.2235739404 7.100929e-01
58238 118.80000 32.00000  0.4383140756 2.621173e-01
58240 119.01667 32.68333  0.0319704512 7.692188e-01
58241 119.45000 32.80000  0.9165475429 7.713578e-02
58242 119.16667 32.28333 -0.5442145191 4.682776e-01
58243 119.83333 32.93333  0.2779032976 7.993026e-01
58245 119.41667 32.41667  0.0697376233 9.221215e-01
58247 119.81667 32.25000  1.0750616551 4.384401e-02
58249 120.00000 32.16667  0.0557671229 7.692188e-01
58251 120.31667 32.86667  0.4445309646 4.444430e-01
58252 119.46667 32.18333  0.1333189087 7.692188e-01
58254 120.45000 32.53333  0.8749318456 1.086783e-01
58255 120.56667 32.38333  0.0819957776 9.844014e-01
58257 120.26667 32.00000  0.1390611387 7.993026e-01
58259 120.85000 32.01667  0.1405131074 8.603019e-01
58264 121.18333 32.33333 -0.2296104311 5.701067e-01
58265 121.60000 32.06667  0.6965050694 1.086783e-01
58268 121.08333 32.10000  0.2000768493 6.526143e-01
58269 121.66667 31.80000  0.4749278558 5.179364e-01
58301 115.38333 31.80000  0.4783213829 4.682776e-01
58306 115.88333 31.68333  0.1993377786 7.692188e-01
58311 116.50000 31.75000  0.0949271556 8.296772e-01
58314 116.31667 31.40000  0.3588269547 5.701067e-01
58316 116.95000 31.46667 -0.0446061451 5.179364e-01
58317 116.36667 30.86667  0.3900564030 3.771206e-01
58319 116.95000 31.06667  0.1675226069 6.526143e-01
58321 117.23333 31.86667 -0.2237171875 7.692188e-01
58326 117.86667 31.61667 -0.0665817958 9.844014e-01
58327 117.28333 31.25000  0.0040746817 8.296772e-01
58329 117.90000 31.30000  0.6782060650 2.455292e-01
58330 118.11667 31.71667  0.2233247731 5.179364e-01
58334 118.38333 31.33333  0.3141811114 5.970708e-01
58336 118.51667 31.70000 -0.1356977741 9.844014e-01
58337 118.18333 31.08333  0.1798814676 8.911309e-01
58338 118.58333 31.15000  0.9037792291 1.382035e-01
58339 118.88333 31.31667  0.7797063391 2.296704e-01
58340 119.03333 31.66667  0.6490024522 2.455292e-01
58341 119.58333 31.98333  0.6924289825 1.086783e-01
58342 119.55000 31.75000  0.4862349288 3.561133e-01
58343 119.93333 31.76667  0.4649205334 3.988511e-01
58344 119.16667 31.95000  0.5646236756 2.794389e-01
58345 119.48333 31.43333  0.8522641122 9.999500e-02
58346 119.81667 31.36667  0.4526134910 3.358382e-01
58352 120.73333 31.65000 -0.2398931312 6.526143e-01
58353 120.55000 31.86667  0.4730479399 3.358382e-01
58354 120.31667 31.58333  0.8340358970 9.999500e-02
58356 120.95000 31.41667  1.3494111775 5.296812e-03
58358 120.43333 31.06667  0.9016487030 1.609751e-01
58360 121.16667 31.90000  0.0730144775 7.993026e-01
58362 121.48333 31.40000 -0.0565458430 9.532263e-01
58365 121.25000 31.36667  0.9955538946 3.965697e-02
58366 121.45000 31.61667 -0.2031592528 6.245843e-01
58367 121.43333 31.16667 -0.7717288546 2.001054e-01
58369 121.76667 31.05000 -0.2452057453 5.701067e-01
58401 115.40000 30.78333 -0.0543344294 9.532263e-01
58402 115.66667 30.73333  0.6569807986 1.382035e-01
58404 115.25000 30.45000  0.0346145063 9.532263e-01
58407 115.05000 30.25000  1.1625171264 2.334212e-02
58408 115.43333 30.23333  0.3586728170 4.444430e-01
58409 115.93333 30.06667  0.0033667164 9.844014e-01
58414 116.30000 30.45000  0.6414847207 1.609751e-01
58415 116.58333 30.63333 -0.2883768725 5.179364e-01
58416 116.65000 30.41667  1.1171772681 2.902080e-02
58417 116.13333 30.16667  0.8629033930 9.185791e-02
58418 116.70000 30.13333  0.0030724790 9.532263e-01
58419 117.01667 30.10000  0.2877340610 5.701067e-01
58421 117.86667 30.63333 -0.1611384119 7.993026e-01
58424 117.05000 30.53333  0.0636440446 9.532263e-01
58426 118.13333 30.30000  1.4806631348 7.068037e-04
58427 117.48333 30.66667  0.0232112117 8.911309e-01
58428 117.48333 30.21667  0.7149662917 1.733404e-01
58429 117.78333 30.96667 -0.0941016624 9.221215e-01
58431 118.31667 30.91667  0.4000746218 5.437190e-01
58432 118.40000 30.68333  0.8518430658 4.838473e-02
58433 118.75000 30.93333  0.3140070368 6.811295e-01
58435 118.53333 30.30000  1.0170293661 3.580415e-02
58436 118.98333 30.61667  0.8709433230 8.781776e-02
58438 118.58333 30.08333  0.8727427384 1.733404e-01
58441 119.41667 30.88333  1.1794380252 3.226493e-02
58442 119.18333 31.13333  0.9899604274 8.424491e-02
58443 119.88333 30.98333 -0.3660600110 4.212965e-01
58446 119.68333 30.63333  0.5328005115 1.086783e-01
58448 119.70000 30.23333  0.2934131805 6.811295e-01
58449 119.95000 30.05000  0.8209696839 2.001054e-01
58450 120.08333 30.85000  0.8824008951 9.185791e-02
58452 120.73333 30.78333  1.4879418615 8.998964e-03
58453 120.63333 30.00000  0.6988137864 1.733404e-01
58454 120.06667 30.53333  0.8912769456 7.050797e-02
58455 120.68333 30.53333  1.3279446018 1.156838e-02
58456 120.53333 30.63333  1.1118937374 2.334212e-02
58457 120.16667 30.23333  0.3765036993 6.526143e-01
58458 120.93333 30.51667  0.6910357705 2.296704e-01
58459 120.31667 30.20000 -0.0722099751 6.245843e-01
58460 121.16667 30.90000  1.6496369200 2.997279e-03
58461 121.11667 31.15000  0.9819109040 5.861197e-02
58462 121.25000 31.00000  1.0422657106 3.965697e-02
58463 121.45000 30.93333  0.7110830745 2.296704e-01
58464 121.08333 30.61667  0.7766487030 8.424491e-02
58467 121.21667 30.26667  0.6313139386 2.794389e-01
58468 121.15000 30.06667  0.9905884636 5.330066e-02
58472 122.45000 30.73333  0.1628391030 7.394696e-01
58477 122.10000 30.03333  1.1235294118 1.658741e-02
58500 115.20000 29.85000  0.2761183643 9.221215e-01
58501 115.55000 29.85000  0.9079781583 7.713578e-02
58502 116.00000 29.73333  0.3460860431 6.526143e-01
58503 115.66667 29.68333  0.7039310320 2.455292e-01
58506 115.98333 29.58333  0.9277014568 4.611511e-03
58507 115.10000 29.28333 -0.3429132648 2.296704e-01
58508 115.76667 29.33333  0.9343706576 6.434090e-02
58509 115.81667 29.05000  1.0968303835 2.605233e-02
58510 116.23333 29.73333  0.6228682443 1.863787e-01
58514 116.05000 29.45000  1.1678890884 6.936769e-03
58517 116.20000 29.26667  0.5132421972 2.974994e-01
58519 116.68333 29.00000  1.0957894487 1.307283e-02
58520 117.71667 29.85000  1.5945457567 5.263544e-05
58523 117.93333 29.93333  0.7022383786 8.424491e-02
58527 117.20000 29.30000  0.5390828949 3.561133e-01
58529 117.85000 29.26667  1.1019228017 6.936769e-03
58530 118.43333 29.86667  0.9733433047 1.179272e-01
58531 118.28333 29.71667  1.4340895597 2.997279e-03
58537 118.40000 29.13333  0.6395585952 2.145318e-01
58542 119.68333 29.81667  0.4714571155 3.358382e-01
58544 119.26667 29.48333  0.9686826361 2.087206e-02
58546 119.88333 29.46667  0.8117178937 2.455292e-01
58547 119.18333 29.03333  1.1745501461 2.087206e-02
58548 119.46667 29.21667  0.9261919985 2.621173e-01
58549 119.65000 29.11667  0.9400529777 1.086783e-01
58550 120.25000 29.70000  0.8751290190 1.863787e-01
58556 120.81667 29.60000  0.7986766989 2.455292e-01
58557 120.06667 29.31667  0.2840474024 5.179364e-01
58558 120.21667 29.26667  0.4071424071 7.993026e-01
58559 120.98333 29.16667  0.7537203845 1.382035e-01
58562 121.56667 29.86667  0.9161673365 8.424491e-02
58563 121.75000 29.96667  0.4847791834 1.382035e-01
58565 121.41667 29.66667  1.6899193917 1.624813e-03
58567 121.43333 29.30000  0.8986892583 4.838473e-02
58569 121.95000 29.20000  0.8361447296 4.838473e-02
58601 115.38333 28.70000  0.8024330928 6.434090e-02
58605 115.38333 28.41667  0.1260515619 9.221215e-01
58606 115.91667 28.60000  0.7220599653 8.424491e-02
58608 115.55000 28.06667  0.9550172095 2.605233e-02
58609 115.81667 28.21667  0.8948419388 5.330066e-02
58612 116.68333 28.70000  1.1989444858 1.307283e-02
58614 116.26667 28.38333  0.6597296485 1.492688e-01
58615 117.08333 28.68333  0.7859369291 2.001054e-01
58616 116.81667 28.20000  0.7256251581 1.382035e-01
58618 116.60000 28.23333  0.8151468656 6.434090e-02
58620 117.13333 28.96667  0.2287935827 4.927813e-01
58622 117.58333 28.95000  1.0610236132 1.658741e-02
58624 117.43333 28.40000  1.0657383857 1.307283e-02
58625 117.60000 28.41667  0.9737354694 2.334212e-02
58626 117.21667 28.30000  0.7534355590 1.733404e-01
58629 117.70000 28.31667  0.7207615702 1.609751e-01
58632 118.63333 28.75000  0.4404012148 5.701067e-01
58633 118.86667 28.96667  1.6466386555 2.582546e-03
58634 118.25000 28.68333  1.0900883723 3.580415e-02
58635 118.20000 28.43333  1.2177330383 7.909925e-03
58637 117.98333 28.45000  0.7130335537 1.733404e-01
58642 119.80000 28.88333  0.6920270826 2.455292e-01
58643 120.03333 28.90000  0.2018119748 7.100929e-01
58644 119.28333 28.60000  1.0737988674 7.909925e-03
58646 119.91667 28.45000  0.1483684235 9.532263e-01
58647 119.13333 28.08333  1.0877620404 1.862605e-02
58652 120.71667 28.85000  0.8877226434 2.334212e-02
58654 120.08333 28.66667  1.9110394241 2.325870e-04
58656 120.96667 28.11667  1.6786456430 4.122821e-04
58657 120.28333 28.15000  1.0010637700 1.021439e-02
58658 120.68333 28.15000  0.4158631547 2.974994e-01
58660 121.13333 28.85000  0.5604359244 2.794389e-01
58664 121.36667 28.36667  0.8587561655 7.050797e-02
58665 121.41667 28.61667  1.8558182763 2.325870e-04
58666 121.90000 28.45000  0.8593384636 1.307283e-02
58667 121.26667 28.08333  0.8981880629 5.861197e-02
58701 115.40000 27.76667  1.1906830542 5.296812e-03
58704 115.16667 27.56667  1.6516334034 4.122821e-04
58705 115.41667 27.33333  1.2381447437 8.402062e-04
58706 115.83333 27.43333  1.9320389569 1.556362e-04
58710 116.05000 27.76667  1.2315766842 6.936769e-03
58712 116.78333 27.91667  0.6109950711 2.001054e-01
58713 117.06667 27.71667  1.0388902985 6.068794e-03
58714 116.21667 27.55000  0.3108864554 6.245843e-01
58715 116.65000 27.58333  1.1409298502 1.658741e-02
58718 116.53333 27.21667  0.8451195121 1.382035e-01
58719 116.93333 27.30000  0.9137227166 7.713578e-02
58724 117.30000 27.51667  0.9265547646 8.424491e-02
58725 117.46667 27.33333 -0.4439840610 2.145318e-01
58730 118.03333 27.76667  0.8003881988 9.999500e-02
58731 118.53333 27.91667  1.0747807819 2.087206e-02
58734 118.11667 27.33333  1.5619565217 2.582546e-03
58735 118.80000 27.51667  0.1628893405 5.179364e-01
58736 118.81667 27.36667  0.3360716569 6.245843e-01
58737 118.31667 27.05000  0.7455991887 1.492688e-01
58742 119.55000 28.11667  1.0397800968 3.580415e-02
58744 119.41667 27.53333  0.9551390665 3.469135e-03
58745 119.06667 27.61667 -0.0699646707 5.179364e-01
58746 119.70000 27.56667  0.8705658392 1.862605e-02
58747 119.35000 27.15000 -0.2139557453 2.001054e-01
58748 119.65000 27.10000  1.0164287998 7.909925e-03
58749 119.90000 27.25000  0.3229155835 5.437190e-01
58750 120.08333 27.78333 -0.8348309014 1.156838e-02
58751 120.56667 27.68333 -0.5792660333 5.437190e-01
58752 120.61667 27.78333  0.2077586177 8.911309e-01
58754 120.20000 27.33333 -0.2902847552 3.162988e-01
58760 121.15000 27.83333  0.3946839605 4.927813e-01
58804 115.35000 26.35000  0.6247714721 1.086783e-01
58806 116.01667 26.48333  0.6935810194 5.861197e-02
58813 116.33333 26.85000  0.3758403361 3.988511e-01
58814 116.35000 26.35000 -0.6523475486 5.861197e-02
58818 116.63333 26.23333 -0.0494690811 8.296772e-01
58819 116.85000 26.20000 -2.1075401900 1.265091e-04
58820 117.16667 26.90000  0.4807063712 4.444430e-01
58821 117.46667 26.73333  1.1998253106 1.307283e-02
58822 116.85000 26.83333  0.3703987030 5.124546e-01
58823 117.80000 26.80000  1.2658259499 6.068794e-03
58824 117.15000 26.40000  0.9973020186 2.902080e-02
58826 117.80000 26.40000 -0.4203907106 1.863787e-01
58828 117.61667 26.26667  0.3147800968 7.692188e-01
58834 118.16667 26.65000  1.1778886555 2.087206e-02
58836 118.73333 26.58333  0.8030359426 1.179272e-01
58837 118.15000 26.16667  0.3342813756 2.794389e-01
58839 118.85000 26.23333  0.4778338509 4.682776e-01
58843 120.00000 26.88333 -0.8915806540 2.334212e-02
58844 119.15000 26.15000  1.0455037450 1.307283e-02
58845 119.53333 26.50000  0.9075082207 1.862605e-02
58846 119.53333 26.33333 -0.0236504384 7.394696e-01
58847 119.28333 26.08333  1.1645996986 7.909925e-03
58848 119.53333 26.20000  1.3647310011 4.611511e-03
58903 116.03333 25.86667  2.0857779765 4.951533e-04
58905 115.41667 25.96667  0.5889665858 2.296704e-01
58906 115.80000 25.60000  1.0843800940 8.998964e-03
58907 115.40000 25.15000  0.6135359751 9.999500e-02
58911 116.36667 25.85000  0.8783510687 3.226493e-02
58912 116.75000 25.71667  0.4095399406 2.296704e-01
58917 116.10000 25.10000 -0.4911903474 1.277628e-01
58918 116.41667 25.05000  1.0874931494 8.998964e-03
58921 117.35000 25.96667  1.0710780508 1.156838e-02
58923 117.83333 25.70000  0.6698837687 5.861197e-02
58926 117.41667 25.30000  1.2547428754 4.611511e-03
58927 117.03333 25.10000 -1.0213646328 7.713578e-02
58928 117.53333 25.01667  0.7082065895 1.086783e-01
58929 118.15000 25.06667  1.2420944465 1.021439e-02
58932 118.93333 25.86667  1.3887810559 4.951533e-04
58933 118.98333 26.91667  0.5103957344 2.001054e-01
58934 118.26667 25.33333 -0.1694316313 2.974994e-01
58935 118.23333 25.48333  0.7091957435 3.580415e-02
58936 118.70000 25.36667  1.2967985020 6.601491e-05
58941 119.50000 25.96667  0.4180363993 2.621173e-01
58942 119.38333 25.71667  1.3296652357 2.582546e-03
58944 119.78333 25.51667  1.4617955334 7.068037e-04
58946 119.00000 25.43333 -0.2358009954 4.212965e-01
59001 105.33333 24.78333  0.9382044666 1.624813e-03
59004 105.10000 24.50000  0.3580276517 3.358382e-01
59007 105.06667 24.06667 -0.3102130526 3.771206e-01
59012 106.56667 24.78333  0.5054913574 3.965697e-02
59015 106.56667 24.35000  0.5797887383 2.001054e-01
59017 106.23333 24.28333 -0.1406615364 7.100929e-01
59021 107.03333 24.55000  0.1724972598 4.444430e-01
59022 107.55000 24.98333  0.0815754019 7.993026e-01
59023 108.05000 24.70000 -0.2962207709 3.771206e-01
59025 107.36667 24.51667  0.2905382262 2.974994e-01
59027 107.25000 24.13333  0.7257729722 3.226493e-02
59031 108.25000 24.83333  0.1998059006 8.911309e-01
59033 108.90000 24.78333 -0.0165589605 5.970708e-01
59034 108.66667 24.48333  0.1787643862 8.296772e-01
59037 108.10000 23.93333  0.8846404406 6.783253e-02
59038 108.65000 24.06667  0.5421001051 3.162988e-01
59041 109.25000 24.65000  0.4898554531 2.455292e-01
59044 109.38333 24.46667 -0.1340324717 6.245843e-01
59045 109.75000 24.48333  0.3811495250 5.179364e-01
59046 109.40000 24.35000  0.2403875137 5.437190e-01
59047 109.33333 24.25000  0.1226217117 6.811295e-01
59051 110.50000 24.76667 -0.2384008495 5.970708e-01
59052 110.81667 24.83333  0.1228375046 8.296772e-01
59053 110.66667 24.61667 -0.2405439350 6.811295e-01
59055 110.40000 24.50000 -0.2565422908 7.100929e-01
59057 110.18333 24.13333 -0.3407668747 7.403136e-02
59058 110.51667 24.20000  0.1194019456 8.603019e-01
59059 110.80000 24.18333  0.6058914870 1.179272e-01
59061 111.26667 24.81667  0.5835437980 1.708155e-01
59063 111.78333 25.00000  0.9737283124 5.861197e-02
59064 111.31667 24.55000  0.5702365729 1.609751e-01
59065 111.51667 24.41667  0.3606149525 5.701067e-01
59072 112.38333 24.78333  0.7845713829 9.999500e-02
59074 112.15000 24.56667 -0.0859540555 7.993026e-01
59075 112.63333 24.48333  0.7180923456 9.999500e-02
59081 113.26667 24.78333 -0.2309599927 6.245843e-01
59082 113.58333 24.80000  0.5052338327 5.437190e-01
59087 113.53333 23.86667 -0.2053959627 5.437190e-01
59088 113.41667 24.18333  0.7836374224 7.713578e-02
59090 114.06667 24.95000  0.6890781773 1.086783e-01
59091 114.53333 24.75000  0.3856938921 3.771206e-01
59092 114.81667 24.91667  0.8607084891 3.965697e-02
59093 115.03333 24.78333 -0.3862810542 8.424491e-02
59094 114.11667 24.36667  0.6721924096 9.999500e-02
59096 114.48333 24.36667  0.3608433925 2.001054e-01
59097 114.20000 24.05000  1.0692341067 2.219226e-03
59099 114.93333 24.45000  0.8459695835 6.434090e-02
59102 115.65000 24.95000  0.6359388406 2.145318e-01
59106 115.90000 24.58333 -0.1454614354 5.437190e-01
59107 115.25000 24.10000 -0.5288972069 3.162988e-01
59109 115.73333 24.15000 -0.3870649890 2.001054e-01
59113 116.71667 24.73333  1.0397903727 4.122821e-04
59114 116.16667 24.65000  1.2068048959 6.936769e-03
59116 116.70000 24.33333  0.6529889548 1.609751e-01
59117 116.10000 24.26667  0.1664025393 4.927813e-01
59122 117.75000 24.61667  0.7556106997 7.713578e-02
59124 117.36667 24.51667  0.7057365463 1.733404e-01
59125 117.31667 24.36667  0.5477039185 1.086783e-01
59126 117.65000 24.50000  1.4759915505 8.402062e-04
59127 117.81667 24.45000  1.2367441542 1.156838e-02
59129 117.60000 24.13333  0.9022778133 2.087206e-02
59130 118.13333 24.71667  0.8429423358 8.424491e-02
59131 118.36667 24.96667  1.5353580563 4.122821e-04
59133 118.91667 24.90000  1.3816028042 8.241116e-05
59134 118.06667 24.48333  1.9951338144 1.193140e-05
59137 118.56667 24.81667  0.9149936061 1.156838e-02
59205 105.63333 23.65000  1.0587447479 7.068037e-04
59209 105.83333 23.41667  0.5334113537 4.838473e-02
59211 106.60000 23.90000 -0.2927167062 4.212965e-01
59213 106.91667 23.73333  0.5148040738 2.001054e-01
59215 106.61667 23.33333  0.3222049689 1.365709e-01
59218 106.41667 23.13333 -0.3301276235 3.358382e-01
59224 107.11667 23.60000  0.4045423061 3.771206e-01
59227 107.15000 23.08333 -0.2305786445 3.988511e-01
59228 107.58333 23.31667 -0.1342504853 5.970708e-01
59229 107.70000 23.18333  0.0303628517 9.844014e-01
59230 108.16667 23.71667 -0.1210026067 7.100929e-01
59235 108.61667 23.43333  0.0127352028 8.911309e-01
59237 108.28333 23.16667 -0.1085380891 7.394696e-01
59238 108.80000 23.21667 -0.5334490318 5.330066e-02
59241 109.68333 23.96667  0.0673707526 8.296772e-01
59242 109.23333 23.75000  0.7739929668 8.424491e-02
59246 109.66667 23.60000  0.2504350110 5.437190e-01
59249 109.61667 23.11667  0.3045533431 6.245843e-01
59254 110.08333 23.40000  0.7454923274 1.492688e-01
59255 110.38333 23.55000  0.2917564852 6.526143e-01
59256 110.91667 23.36667 -0.2747034056 6.245843e-01
59264 111.50000 23.45000 -1.0672702777 3.226493e-02
59265 111.30000 23.48333 -0.3331653481 4.682776e-01
59268 111.53333 23.25000  0.6498533276 2.001054e-01
59269 111.76667 23.15000 -0.4540897881 2.455292e-01
59270 112.18333 23.91667 -0.5288523018 2.001054e-01
59271 112.43333 23.63333 -0.0039242327 9.532263e-01
59276 112.66667 23.35000 -0.1819907492 6.526143e-01
59278 112.46667 23.05000 -0.1981160943 6.526143e-01
59279 112.88333 23.16667 -0.0248938162 9.844014e-01
59280 113.01667 23.71667 -0.1110488217 1.000000e+00
59284 113.21667 23.38333 -0.2585967581 8.296772e-01
59285 113.58333 23.55000 -0.8269090245 1.862605e-02
59287 113.31667 23.13333  0.4430592346 7.050797e-02
59289 113.75000 23.03333 -0.9929804531 7.909925e-03
59290 114.23333 23.73333  0.2169757033 5.701067e-01
59293 114.68333 23.73333  1.0201246803 1.862605e-02
59294 113.81667 23.30000  2.1255914322 2.051417e-06
59298 114.41667 23.08333 -1.2654857052 1.265091e-04
59303 115.76667 23.93333  0.3085586408 3.988511e-01
59304 115.18333 23.63333  2.3697660394 9.050370e-08
59306 115.83333 23.43333 -0.1562979540 4.927813e-01
59310 116.18333 23.76667  0.5980555809 2.902080e-02
59312 116.63333 23.66667  0.9837321885 6.068794e-03
59313 116.98333 23.68333  0.3757806132 3.561133e-01
59314 116.16667 23.30000  1.2480420931 4.122821e-04
59315 116.38333 23.56667 -0.3918467596 2.001054e-01
59316 116.68333 23.40000  1.5311962996 1.023295e-04
59317 116.30000 23.03333 -0.0954230313 7.394696e-01
59320 117.13333 23.76667  0.9147469858 2.334212e-02
59321 117.50000 23.78333  1.1673342163 1.901566e-03
59322 117.36667 23.98333  0.4879247351 2.794389e-01
59324 117.03333 23.43333  1.0369351921 1.658741e-02
59417 106.85000 22.33333 -0.2697605464 2.974994e-01
59419 106.75000 22.10000 -1.3206137053 1.901566e-03
59421 107.20000 22.83333  0.0591980270 9.532263e-01
59425 107.35000 22.40000 -0.0842147143 7.692188e-01
59426 107.90000 22.63333 -0.1129761144 6.526143e-01
59427 107.06667 22.11667 -0.3807898703 2.455292e-01
59429 107.96667 22.15000 -0.3052383997 4.212965e-01
59431 108.35000 22.81667  0.8138198758 4.384401e-02
59435 108.48333 22.76667  0.5675911633 1.492688e-01
59441 109.25000 22.70000 -0.1654634847 7.100929e-01
59446 109.30000 22.41667 -0.1620204604 5.437190e-01
59448 109.55000 22.26667 -0.5884693551 2.902080e-02
59449 109.98333 22.26667 -0.0754430033 9.221215e-01
59451 110.35000 22.70000  0.4094138199 4.444430e-01
59452 110.53333 22.85000  0.0606252284 1.000000e+00
59453 110.16667 22.65000  0.0256819827 8.911309e-01
59454 111.00000 22.91667 -0.0045636189 1.000000e+00
59456 110.93333 22.35000 -0.3194590336 3.358382e-01
59457 110.26667 22.31667  0.1878242601 9.221215e-01
59462 111.56667 22.76667  0.0703222050 1.000000e+00
59469 111.78333 22.16667 -0.1544930932 6.811295e-01
59470 112.21667 22.71667 -1.2159327485 1.175673e-03
59471 112.05000 22.93333  0.3398508860 2.001054e-01
59473 112.96667 22.76667  0.3848218677 2.145318e-01
59476 113.03333 22.53333  0.2704797680 3.358382e-01
59477 112.30000 22.18333  0.3246323529 3.771206e-01
59478 112.78333 22.25000  0.1405587779 5.970708e-01
59480 113.25000 22.85000  0.7188333486 5.861197e-02
59485 113.35000 22.53333 -0.2125137011 4.682776e-01
59487 113.28333 22.21667 -0.7573392400 1.474139e-02
59488 113.58333 22.28333 -0.2046252740 4.927813e-01
59492 114.70000 22.93333 -0.1752614633 7.692188e-01
59493 114.10000 22.55000  0.5751073255 9.185791e-02
59501 115.36667 22.78333 -0.0357690902 7.394696e-01
59502 115.65000 22.95000  0.8318747617 2.582546e-03
59626 107.96667 21.53333  0.6063139386 1.382035e-01
59631 108.35000 21.78333  0.3539173822 2.296704e-01
59632 108.61667 21.95000  0.5124805901 1.382035e-01
59644 109.11667 21.48333 -0.0069664739 7.659042e-01
59647 109.10000 21.03333  0.1544540099 8.911309e-01
59653 110.85000 21.93333 -0.3507158842 8.424491e-02
59654 110.28333 21.63333 -0.3586649125 3.162988e-01
59655 110.61667 21.65000  0.2621124160 6.811295e-01
59658 110.40000 21.21667  0.0084752923 9.844014e-01
59659 110.88333 21.65000 -1.2682853033 1.384149e-03
59663 111.96667 21.86667 -0.3154708623 2.974994e-01
59664 111.00000 21.50000 -1.3399696292 7.909925e-03
59673 112.76667 21.73333  0.4274844720 1.863787e-01
59750 110.10000 20.91667 -0.2317101297 5.701067e-01
59754 110.16667 20.33333  0.0718836322 6.526143e-01
59757 110.36667 20.00000 -0.0302954878 7.100929e-01
59758 110.35000 20.03333 -0.3299054922 2.145318e-01
59838 108.61667 19.10000 -0.3706681586 1.179272e-01
59842 109.68333 19.90000  0.3756835093 2.455292e-01
59843 110.00000 19.73333  0.8645354679 3.469135e-03
59845 109.58333 19.51667  0.0561711424 5.179364e-01
59847 109.05000 19.26667  0.0999820873 8.296772e-01
59848 109.43333 19.23333  0.4224173365 7.050797e-02
59849 109.83333 19.03333  0.4670706471 4.384401e-02
59851 110.33333 19.70000  0.3368320698 1.733404e-01
59854 110.10000 19.36667 -0.1271712782 7.993026e-01
59855 110.46667 19.23333  0.5570515163 7.050797e-02
59856 110.75000 19.61667  0.2558526672 2.974994e-01
59940 109.16667 18.75000  0.5923764615 5.861197e-02
59941 109.51667 18.76667 -0.2705843709 2.296704e-01
59945 109.70000 18.65000 -0.1512098178 6.245843e-01
59948 109.51667 18.23333 -2.6121780234 3.469135e-03
59951 110.36667 18.80000 -0.4731681510 2.794389e-01
59954 110.03333 18.50000 -0.9080998286 4.838473e-02
59981 112.33333 16.83333  0.5847072525 2.219226e-03
