# Supplementary material for: Increasing tropical cyclone intensity in the western North Pacific partly driven by warming Tibetan Plateau
Source: Nat Commun. 2024 Jan 5;15:310. doi: 10.1038/s41467-023-44403-8 (PMC10770404; doi:10.1038/s41467-023-44403-8)
Supplement: Supplementary file 3 — Source Data [file 41467_2023_44403_MOESM3_ESM.zip › 424358_2_data_set_8359531_s4rzm7/Figure and Table data/FigS7b.txt]

year fit lwr upr
1989 23.74200 20.76581 26.71818
1990 22.74517 19.73618 25.75416
1991 23.62485 20.64564 26.60405
1992 23.37192 20.38543 26.35841
1993 24.23328 21.26731 27.19924
1994 26.21509 23.24965 29.18053
1995 27.67407 24.66755 30.68058
1996 29.10936 26.02952 32.18920
1997 25.72380 22.76433 28.68327
1998 21.14977 18.05586 24.24369
1999 19.28180 16.04169 22.52190
2000 19.45639 16.23193 22.68085
2001 23.60068 20.62083 26.58054
2002 24.28116 21.31597 27.24634
2003 26.57901 23.60658 29.55144
2004 27.38538 24.38973 30.38104
2005 27.34916 24.35478 30.34355
2006 26.75676 23.78012 29.73340
2007 25.48698 22.52895 28.44500
2008 25.14779 22.19019 28.10538
2009 24.59295 21.63194 27.55396
2010 24.99729 22.03928 27.95531
2011 25.83000 22.86958 28.79042
2012 28.04116 25.01892 31.06340
2013 27.84378 24.83026 30.85730
2014 28.26376 25.23096 31.29656
2015 26.43041 23.46110 29.39973
2016 27.50636 24.50631 30.50640
2017 25.54632 22.58802 28.50462
2018 28.34039 25.30377 31.37701
2019 28.21099 25.18076 31.24122
2020 28.01815 24.99695 31.03934
2021 28.18173 25.15291 31.21055
2022 27.06805 24.08280 30.05331
2023 27.01172 24.02814 29.99529
2024 27.34415 24.34994 30.33836
2025 28.61645 25.56534 31.66755
2026 31.06163 27.83384 34.28943
2027 29.90325 26.76963 33.03686
2028 31.28406 28.03616 34.53196
2029 31.79253 28.49635 35.08871
2030 28.95924 25.88854 32.02994
2031 27.99273 24.97268 31.01277
2032 29.08488 26.00655 32.16320
2033 30.93856 27.72161 34.15550
2034 34.30809 30.72994 37.88623
2035 34.13724 30.58032 37.69417
2036 32.75393 29.35807 36.14979
2037 30.65142 27.45903 33.84381
2038 28.37177 25.33357 31.40998
2039 29.14091 26.05911 32.22272
2040 28.68093 25.62627 31.73559
2041 30.60937 27.42048 33.79826
2042 31.36917 28.11342 34.62493
2043 31.68134 28.39599 34.96669
2044 30.94155 27.72435 34.15875
2045 32.81435 29.41187 36.21683
2046 27.43124 24.43395 30.42853
2047 26.92367 23.94261 29.90473
2048 26.39740 23.42873 29.36607
2049 27.89132 24.87576 30.90689
2050 29.51475 26.40859 32.62092
