# Supplementary material for: Increasing tropical cyclone intensity in the western North Pacific partly driven by warming Tibetan Plateau
Source: Nat Commun. 2024 Jan 5;15:310. doi: 10.1038/s41467-023-44403-8 (PMC10770404; doi:10.1038/s41467-023-44403-8)
Supplement: Supplementary file 3 — Source Data [file 41467_2023_44403_MOESM3_ESM.zip › 424358_2_data_set_8359531_s4rzm7/Figure and Table data/FigS8c.txt]

30.07065
28.58288
27.15657
30.58835
33.17035
30.35987
29.49569
33.24744
30.53815
28.73411
27.38331
28.55365
28.67032
26.56297
28.75846
28.84692
27.32227
28.08522
30.30229
29.93312
29.88633
33.6638
32.67818
30.28517
31.75956
27.68688
28.52302
30.67696
27.81249
29.31096
30.1993
28.77016
29.94896
29.48311
32.01458
29.12168
31.16311
29.29535
30.31659
31.17481
31.16056
30.57333
29.71744
28.97604
31.80057
30.71815
30.311
31.023
31.97478
32.82838
31.49952
34.58502
33.2027
33.47118
32.85838
30.18771
32.60621
33.4659
31.4393
30.29745
29.44712
29.26543
32.59935
29.38224
29.59589
