# Supplementary material for: Increasing tropical cyclone intensity in the western North Pacific partly driven by warming Tibetan Plateau
Source: Nat Commun. 2024 Jan 5;15:310. doi: 10.1038/s41467-023-44403-8 (PMC10770404; doi:10.1038/s41467-023-44403-8)
Supplement: Supplementary file 3 — Source Data [file 41467_2023_44403_MOESM3_ESM.zip › 424358_2_data_set_8359531_s4rzm7/Figure and Table data/FigS8d.xlsx]

## Sheet: Sheet1
	1986-2005	2022-2050
(<17]	0	4
(17,25]	63	67
(25,33]	71	119
(33,42]	41	82
(42,51]	4	7
