# Supplementary material for: Increasing tropical cyclone intensity in the western North Pacific partly driven by warming Tibetan Plateau
Source: Nat Commun. 2024 Jan 5;15:310. doi: 10.1038/s41467-023-44403-8 (PMC10770404; doi:10.1038/s41467-023-44403-8)
Supplement: Supplementary file 3 — Source Data [file 41467_2023_44403_MOESM3_ESM.zip › 424358_2_data_set_8359531_s4rzm7/Figure and Table data/Supplementary Table 1_Detrended_TPSP_1988_2018]

           1  5.3710938E-03
           2 -3.9855957E-02
           3  0.3875732    
           4 -6.2988281E-02
           5  0.1342163    
           6 -0.2013550    
           7  0.4712524    
           8 -0.1643066    
           9 -0.1277466    
          10  0.4260864    
          11  0.5717163    
          12 -0.3366699    
          13 -0.8030396    
          14  1.4038086E-02
          15 -0.2048950    
          16  0.1965332    
          17 -0.3295898    
          18  7.2326660E-02
          19  0.4257202    
          20 -0.6855469    
          21 -0.7047119    
          22 -0.1400146    
          23  0.3902588    
          24 -0.4785767    
          25  0.1780396    
          26  4.3151855E-02
          27  6.1035156E-02
          28  0.4345703    
          29  0.3478394    
          30  0.2235718    
          31 -0.1064453    
