# Supplementary material for: Increasing tropical cyclone intensity in the western North Pacific partly driven by warming Tibetan Plateau
Source: Nat Commun. 2024 Jan 5;15:310. doi: 10.1038/s41467-023-44403-8 (PMC10770404; doi:10.1038/s41467-023-44403-8)
Supplement: Supplementary file 3 — Source Data [file 41467_2023_44403_MOESM3_ESM.zip › 424358_2_data_set_8359531_s4rzm7/Figure and Table data/Supplementary Table 1_MPI_1988_2018.txt]

year original detrended smoothed
1988 70.45116  2.6584708 68.52778
1989 66.60441 -1.2681462 66.92099
1990 63.70741 -4.2450300 65.43074
1991 65.98041 -2.0519027 65.37711
1992 66.44351 -1.6686787 67.26868
1993 69.38212  1.1900547 67.71120
1994 67.30797 -0.9639687 68.79829
1995 69.70477  1.3529544 68.77091
1996 69.29998  0.8682876 68.47352
1997 66.41582 -2.0957577 70.10690
1998 74.60491  6.0134636 70.17169
1999 69.49433  0.8230072 71.16059
2000 69.38253  0.6313266 69.72479
2001 70.29750  1.4664191 69.59233
2002 69.09697  0.1860160 70.26009
2003 71.38580  2.3949682 70.03768
2004 69.63028  0.5595730 69.40894
2005 67.21075 -1.9398375 68.40620
2006 68.37756 -0.8528970 68.77133
2007 70.72568  1.4153415 69.37629
2008 69.02562 -0.3645979 68.88337
2009 66.89882 -2.5712757 68.93333
2010 70.87556  1.3255954 67.94811
2011 66.06995 -3.5598902 68.13018
2012 67.44501 -2.2647072 68.47209
2013 71.90131  2.1117084 69.85894
2014 70.23049  0.3610146 70.14861
2015 68.31405 -1.6352993 70.80992
2016 73.88522  3.8559890 71.66134
2017 72.78476  2.6756617 70.81703
2018 65.78112 -4.4078631 69.28294
