# Supplementary material for: Increasing tropical cyclone intensity in the western North Pacific partly driven by warming Tibetan Plateau
Source: Nat Commun. 2024 Jan 5;15:310. doi: 10.1038/s41467-023-44403-8 (PMC10770404; doi:10.1038/s41467-023-44403-8)
Supplement: Supplementary file 3 — Source Data [file 41467_2023_44403_MOESM3_ESM.zip › 424358_2_data_set_8359531_s4rzm7/Figure and Table data/Supplementary Table 1_OHC_1988_2018.txt]

year original detrended smoothed
1988 858847518  168686353 767321977
1989 675796436  -19475118 714468544
1990 608761677  -91620267 652521703
1991 673006995  -32485338 642998572
1992 647227042  -63375680 666234565
1993 678469659  -37243454 662642030
1994 662229390  -58594112 690486327
1995 730759931    4826040 694784511
1996 691364213  -39680068 669772564
1997 587193547 -148961124 751037417
1998 974554490  233289430 794445755
1999 821589228   75213778 839728384
2000 723041432  -28444407 792948222
2001 834214007   77617777 769320001
2002 750704564  -11002054 800047001
2003 815222432   48405423 745992947
2004 672051846  -99875552 750108546
2005 763051360  -13986427 740124782
2006 785271139    3122962 802240417
2007 858398750   71140184 829644441
2008 845263434   52894478 826442687
2009 775665876  -21813470 838394543
2010 894254320   91664584 786314708
2011 689023927 -118676198 777475165
2012 749147247  -63663268 780528063
2013 903413014   85492110 809613542
2014 776280365  -46750928 815430372
2015 766597737  -61543946 817444053
2016 909454055   76201982 860846112
2017 906486543   68124080 853308559
2018 743985080  -99487772 825235811
