# Supplementary material for: Increasing tropical cyclone intensity in the western North Pacific partly driven by warming Tibetan Plateau
Source: Nat Commun. 2024 Jan 5;15:310. doi: 10.1038/s41467-023-44403-8 (PMC10770404; doi:10.1038/s41467-023-44403-8)
Supplement: Supplementary file 3 — Source Data [file 41467_2023_44403_MOESM3_ESM.zip › 424358_2_data_set_8359531_s4rzm7/Figure and Table data/Supplementary Table 1_Original_TPSP_1988_2018]

           1   559.3370    
           2   559.3198    
           3   559.7754    
           4   559.3529    
           5   559.5782    
           6   559.2708    
           7   559.9715    
           8   559.3641    
           9   559.4287    
          10   560.0107    
          11   560.1844    
          12   559.3041    
          13   558.8659    
          14   559.7111    
          15   559.5203    
          16   559.9498    
          17   559.4518    
          18   559.8818    
          19   560.2633    
          20   559.1802    
          21   559.1891    
          22   559.7819    
          23   560.3403    
          24   559.4996    
          25   560.1843    
          26   560.0775    
          27   560.1235    
          28   560.5252    
          29   560.4666    
          30   560.3704    
          31   560.0685    
