# Supplementary material for: Increasing tropical cyclone intensity in the western North Pacific partly driven by warming Tibetan Plateau
Source: Nat Commun. 2024 Jan 5;15:310. doi: 10.1038/s41467-023-44403-8 (PMC10770404; doi:10.1038/s41467-023-44403-8)
Supplement: Supplementary file 3 — Source Data [file 41467_2023_44403_MOESM3_ESM.zip › 424358_2_data_set_8359531_s4rzm7/Figure and Table data/Supplementary Table 1_Smoothed_TPSP_1989_2017]

           2   559.4774    
           3   559.4827    
           4   559.5688    
           5   559.4006    
           6   559.6069    
           7   559.5355    
           8   559.5881    
           9   559.6011    
          10   559.8746    
          11   559.8331    
          12   559.4515    
          13   559.2937    
          14   559.3657    
          15   559.7271    
          16   559.6406    
          17   559.7611    
          18   559.8657    
          19   559.7751    
          20   559.5442    
          21   559.3837    
          22   559.7704    
          23   559.8740    
          24   560.0081    
          25   559.9205    
          26   560.1285    
          27   560.2421    
          28   560.3718    
          29   560.4540    
          30   560.3018    
