# Supplementary material for: Increasing tropical cyclone intensity in the western North Pacific partly driven by warming Tibetan Plateau
Source: Nat Commun. 2024 Jan 5;15:310. doi: 10.1038/s41467-023-44403-8 (PMC10770404; doi:10.1038/s41467-023-44403-8)
Supplement: Supplementary file 3 — Source Data [file 41467_2023_44403_MOESM3_ESM.zip › 424358_2_data_set_8359531_s4rzm7/Figure and Table data/Supplementary Table 1_SST_1988_2018.txt]

year original detrended smoothed
1988 29.72543  0.464424214 29.46350
1989 29.20157 -0.066604145 29.32367
1990 29.04401 -0.231336349 29.17524
1991 29.28015 -0.002362937 29.11691
1992 29.02657 -0.263113866 29.20967
1993 29.32227  0.025415298 29.14788
1994 29.09478 -0.209248025 29.28262
1995 29.43081  0.119606761 29.27156
1996 29.28910 -0.029265972 29.27278
1997 29.09843 -0.227111338 29.44921
1998 29.96011  0.627394038 29.47226
1999 29.35824  0.018361128 29.47984
2000 29.12118 -0.225874312 29.32257
2001 29.48829  0.134067919 29.29235
2002 29.26758 -0.093817192 29.45966
2003 29.62312  0.254554789 29.37203
2004 29.22538 -0.150356943 29.36336
2005 29.24158 -0.141328824 29.25165
2006 29.28799 -0.102086602 29.36143
2007 29.55470  0.157452158 29.40775
2008 29.38055 -0.023870293 29.41833
2009 29.31973 -0.091865971 29.44125
2010 29.62347  0.204708905 29.34657
2011 29.09651 -0.329422743 29.30840
2012 29.20521 -0.227899511 29.27326
2013 29.51807  0.077793120 29.43801
2014 29.59076  0.143309758 29.47102
2015 29.30424 -0.150376413 29.55884
2016 29.78153  0.319744517 29.64769
2017 29.85729  0.388324229 29.58191
2018 29.10692 -0.369215396 29.48210
