# Supplementary material for: Increasing tropical cyclone intensity in the western North Pacific partly driven by warming Tibetan Plateau
Source: Nat Commun. 2024 Jan 5;15:310. doi: 10.1038/s41467-023-44403-8 (PMC10770404; doi:10.1038/s41467-023-44403-8)
Supplement: Supplementary file 3 — Source Data [file 41467_2023_44403_MOESM3_ESM.zip › 424358_2_data_set_8359531_s4rzm7/Figure and Table data/Supplementary Table 1_TC_intensity_1988_2018.txt]

year original detrended smoothed
1988 35.39865  -7.3575040 37.67706
1989 39.95547  -3.2028369 40.65537
1990 46.61198   3.0515275 44.63387
1991 47.33414   3.3715387 47.11268
1992 47.39190   3.0271480 46.21474
1993 43.91818  -0.8487240 46.29730
1994 47.58181   2.4127629 45.58378
1995 45.25135  -0.3198453 50.32630
1996 58.14572  12.1723742 53.76247
1997 57.89035  11.5148477 50.01106
1998 33.99711 -12.7805380 41.99843
1999 34.10783 -13.0719645 36.87818
2000 42.52962  -5.0523277 38.95790
2001 40.23625  -7.7478450 45.91683
2002 54.98462   6.5983832 47.31529
2003 46.72501  -2.0633802 52.71035
2004 56.42141   7.2308706 54.39204
2005 60.02969  10.4369989 56.23147
2006 52.24332   2.2484794 54.01634
2007 49.77601  -0.6209721 51.97910
2008 53.91797   3.1188390 49.26653
2009 44.10560  -7.0956802 46.08440
2010 40.22963 -11.3738043 45.29069
2011 51.53685  -0.4687301 48.97261
2012 55.15135   2.7436209 51.90645
2013 49.03114  -3.7787360 54.13641
2014 58.22673   5.0147041 57.65528
2015 65.70798  12.0938052 59.51178
2016 54.60064   0.5843142 53.67719
2017 40.72296 -13.6955168 51.33414
2018 58.67881   3.8581905 49.70088
