# Supplementary material for: Increasing tropical cyclone intensity in the western North Pacific partly driven by warming Tibetan Plateau
Source: Nat Commun. 2024 Jan 5;15:310. doi: 10.1038/s41467-023-44403-8 (PMC10770404; doi:10.1038/s41467-023-44403-8)
Supplement: Supplementary file 3 — Source Data [file 41467_2023_44403_MOESM3_ESM.zip › 424358_2_data_set_8359531_s4rzm7/Figure and Table data/Supplementary Table 1_VWS_1988_2018.txt]

year original detrended smoothed
1988  8.064382 -0.30540880 8.395517
1989  8.726653  0.38469995 8.333440
1990  8.209287 -0.10482844 8.600518
1991  8.865614  0.57933650 8.364828
1992  8.019583 -0.23885635 8.432594
1993  8.412584  0.18198186 8.201812
1994  8.173270 -0.02949374 7.670829
1995  6.426633 -1.74829279 7.279927
1996  7.239879 -0.90720986 6.895371
1997  7.019601 -1.09964959 7.802460
1998  9.147900  1.05648686 9.027970
1999 10.916409  2.85283392 9.528454
2000  8.521053  0.48531582 9.481675
2001  9.007563  0.99966351 8.371302
2002  7.585289 -0.39477245 8.188984
2003  7.974099  0.02187490 7.573325
2004  7.160585 -0.76380133 7.357274
2005  6.937138 -0.95941096 7.366979
2006  8.003213  0.13450242 7.525699
2007  7.636746 -0.20412690 7.865911
2008  7.957774  0.14473895 7.956789
2009  8.275848  0.49065022 8.105446
2010  8.082716  0.32535573 7.997111
2011  7.632768 -0.09675392 7.774005
2012  7.606532 -0.09515237 7.181573
2013  6.305418 -1.36842895 7.234456
2014  7.791419  0.14541035 7.121932
2015  7.268961 -0.34921047 7.613137
2016  7.779032  0.18869839 7.324862
2017  6.926593 -0.63590301 7.850011
2018  8.844408  1.30975055 7.885500
